# Supplementary material for: First-person view of one’s body in immersive virtual reality: Influence on episodic memory
Source: PLoS One. 2019 Mar 7;14(3):e0197763. doi: 10.1371/journal.pone.0197763 (PMC6405051; doi:10.1371/journal.pone.0197763)
Supplement: S1 Data — This folder contains the raw data collected in the study. (TXT) [file pone.0197763.s002.txt]

 Resp Conf RT RTConf NbObjCh Rep Room Subj NobodyBodyObject XP
 3 7 14.9415 21.4269 0 1 3 1 1 1
 1 9 13.4696 18.5747 2 1 2 1 1 1
 1 1 13.8395 16.7189 1 1 1 1 1 1
 2 1 14.6327 20.211 1 1 2 1 1 1
 2 8 12.9079 15.4098 2 1 1 1 1 1
 3 9 13.1481 16.0869 0 1 1 1 1 1
 1 7 12.8191 14.9701 2 1 3 1 1 1
 1 4 14.1695 18.0624 3 1 2 1 1 1
 3 1 12.0619 16.9757 0 1 1 1 1 1
 2 1 12.911 15.2796 3 1 3 1 1 1
 2 9 12.2929 13.9122 2 1 2 1 1 1
 2 1 14.4466 15.6895 2 1 2 1 1 1
 2 1 12.8996 15.841 2 1 3 1 1 1
 3 8 11.7011 17.0326 0 1 1 1 1 1
 1 9 12.5459 14.9867 1 1 3 1 1 1
 3 8 12.0782 16.777 0 1 1 1 1 1
 2 9 12.8695 15.0031 3 1 3 1 1 1
 2 1 11.9037 13.5023 1 1 3 1 1 1
 1 6 18.3541 22.4414 2 1 2 1 1 1
 1 1 11.6734 14.7671 2 1 3 1 1 1
 2 1 12.3405 13.6468 2 1 1 1 1 1
 2 8 12.0873 13.392 3 1 2 1 1 1
 2 1 13.0206 17.5519 1 1 3 1 1 1
 1 9 14.3286 17.2578 1 1 2 1 1 1
 2 9 12.2044 14.6271 3 1 2 1 1 1
 2 1 14.255 16.634 3 1 1 1 1 1
 3 8 11.5886 15.5432 0 1 1 1 1 1
 3 1 14.0206 15.9639 0 1 3 1 1 1
 2 1 13.1251 14.0345 3 1 3 1 1 1
 2 1 13.0732 16.4959 3 1 1 1 1 1
 4 7 13.8256 16.166 0 1 1 1 1 1
 2 1 12.7226 14.3968 2 1 3 1 1 1
 3 1 12.7504 15.5372 0 1 3 1 1 1
 1 8 12.4953 16.0955 1 1 2 1 1 1
 2 9 14.4696 19.2908 3 1 2 1 1 1
 1 8 12.3323 13.4958 1 1 3 1 1 1
 1 6 13.543 17.2771 2 1 1 1 1 1
 1 7 18.1407 22.2707 1 1 1 1 1 1
 3 9 12.5533 15.0826 0 1 3 1 1 1
 3 8 16.6672 19.7124 0 1 2 1 1 1
 3 6 13.7645 16.0372 0 2 3 1 1 1
 3 9 13.7068 16.6727 0 2 2 1 1 1
 3 9 12.169 13.9129 0 2 3 1 1 1
 1 1 13.3878 14.6877 2 2 1 1 1 1
 2 5 14.0991 15.8043 1 2 1 1 1 1
 1 8 11.962 15.2501 2 2 1 1 1 1
 2 1 12.707 13.7351 3 2 3 1 1 1
 2 6 14.2336 20.0386 3 2 3 1 1 1
 4 8 13.264 15.7756 0 2 1 1 1 1
 4 5 14.3109 16.379 0 2 2 1 1 1
 2 1 13.0488 14.3688 2 2 3 1 1 1
 2 8 13.0251 18.1775 3 2 1 1 1 1
 2 1 12.7885 14.5341 3 2 1 1 1 1
 3 7 12.6391 15.2287 0 2 2 1 1 1
 2 9 14.3364 18.2911 1 2 2 1 1 1
 1 9 12.3849 21.0113 3 2 3 1 1 1
 2 1 13.2245 15.1952 3 2 3 1 1 1
 3 8 12.2373 14.4722 0 2 2 1 1 1
 2 8 13.1565 14.4642 2 2 2 1 1 1
 2 1 14.0894 15.8281 1 2 1 1 1 1
 2 1 12.5465 13.5624 2 2 1 1 1 1
 2 1 12.4429 13.1495 3 2 1 1 1 1
 2 9 12.9616 18.116 2 2 2 1 1 1
 2 1 12.796 13.8075 1 2 1 1 1 1
 3 8 12.197 14.74 0 2 2 1 1 1
 2 9 12.5058 14.0222 1 2 2 1 1 1
 3 1 12.3291 14.2172 0 2 3 1 1 1
 3 9 12.8194 17.2958 0 2 2 1 1 1
 2 1 12.3347 13.5613 3 2 2 1 1 1
 2 1 12.0191 13.7263 2 2 1 1 1 1
 2 8 12.6098 17.7925 1 2 3 1 1 1
 2 1 12.6419 14.9411 3 2 1 1 1 1
 2 1 13.0618 13.9713 3 2 2 1 1 1
 2 1 11.8857 12.6025 2 2 3 1 1 1
 2 8 12.3643 13.5854 1 2 3 1 1 1
 3 8 12.5898 14.2337 0 2 2 1 1 1
 1 8 12.5938 13.5983 3 2 3 1 1 1
 2 7 17.4081 22.2174 1 2 3 1 1 1
 2 1 12.0556 13.3399 1 2 1 1 1 1
 2 1 12.6704 14.2269 1 3 1 1 1 1
 0 0 0 0 1 3 1 1 1 1
 4 1 12.313 13.2573 0 3 1 1 1 1
 2 9 12.1006 14.8435 2 3 3 1 1 1
 3 8 14.1095 15.7265 0 3 3 1 1 1
 2 1 11.838 15.6089 2 3 3 1 1 1
 2 1 11.9555 13.0619 3 3 1 1 1 1
 2 9 14.3364 15.0239 1 3 2 1 1 1
 2 1 12.2129 13.7733 1 3 2 1 1 1
 1 8 12.319 14.9081 2 3 1 1 1 1
 2 6 13.6872 14.9382 1 3 2 1 1 1
 3 8 12.002 13.6749 0 3 3 1 1 1
 2 1 12.4 15.4379 3 3 2 1 1 1
 2 1 12.6845 13.3547 3 3 1 1 1 1
 2 1 12.2638 14.6 3 3 2 1 1 1
 2 8 11.9097 15.8742 2 3 3 1 1 1
 4 1 12.0488 12.954 0 3 1 1 1 1
 1 8 12.3606 13.5625 1 3 3 1 1 1
 2 1 13.2333 14.2066 2 3 2 1 1 1
 3 9 12.1177 14.8703 0 3 2 1 1 1
 4 1 11.9593 13.2673 0 3 1 1 1 1
 2 1 12.0628 12.966 3 3 3 1 1 1
 3 9 11.9186 15.5373 0 3 2 1 1 1
 2 1 12.5197 13.7031 1 3 2 1 1 1
 0 0 0 0 3 3 1 1 1 1
 1 9 11.883 13.8453 1 3 2 1 1 1
 2 1 12.8741 14.0966 3 3 3 1 1 1
 2 1 12.742 14.0861 1 3 3 1 1 1
 2 8 12.4859 14.5815 2 3 2 1 1 1
 3 9 12.3996 14.8372 0 3 3 1 1 1
 2 1 12.3032 13.363 2 3 2 1 1 1
 2 1 12.2421 12.9712 2 3 3 1 1 1
 2 1 12.2928 13.4293 3 3 1 1 1 1
 2 9 12.3769 13.3257 2 3 1 1 1 1
 2 9 12.4266 13.3249 3 3 2 1 1 1
 2 1 12.2319 13.4949 1 3 3 1 1 1
 2 9 12.5227 14.8408 3 3 2 1 1 1
 2 1 12.5512 13.5333 1 3 1 1 1 1
 2 1 12.0206 12.5456 1 3 1 1 1 1
 4 1 17.2512 22.545 0 1 3 2 1 1
 2 1 16.5442 19.3583 2 1 2 2 1 1
 2 7 13.6299 19.4255 1 1 1 2 1 1
 1 5 14.1593 18.8529 1 1 2 2 1 1
 1 4 25.2252 27.9829 2 1 1 2 1 1
 4 3 16.9436 22.9976 0 1 1 2 1 1
 2 1 12.3984 14.3195 2 1 3 2 1 1
 2 1 12.863 13.7035 3 1 2 2 1 1
 3 3 11.733 17.7064 0 1 1 2 1 1
 2 2 12.8511 14.8783 3 1 3 2 1 1
 2 2 12.9026 13.9216 2 1 2 2 1 1
 1 6 11.3771 14.5308 2 1 2 2 1 1
 1 2 12.7726 19.8556 2 1 3 2 1 1
 3 4 12.6523 16.5728 0 1 1 2 1 1
 1 3 12.6081 17.0087 1 1 3 2 1 1
 3 5 15.4123 17.7729 0 1 1 2 1 1
 1 3 11.9543 14.6614 3 1 3 2 1 1
 2 1 17.4614 21.6616 1 1 3 2 1 1
 2 1 12.5456 15.9328 2 1 2 2 1 1
 1 6 13.2619 17.615 2 1 3 2 1 1
 2 1 12.7694 14.7576 2 1 1 2 1 1
 2 1 12.6492 13.5032 3 1 2 2 1 1
 1 6 11.2795 13.48 1 1 3 2 1 1
 2 7 13.34 14.3007 1 1 2 2 1 1
 2 8 12.0782 14.2494 3 1 2 2 1 1
 2 8 12.3736 13.4774 3 1 1 2 1 1
 4 6 13.0257 16.3595 0 1 1 2 1 1
 3 4 11.4926 14.0662 0 1 3 2 1 1
 2 4 12.4695 13.7194 3 1 3 2 1 1
 1 7 11.6526 14.0665 3 1 1 2 1 1
 3 8 11.3189 14.4794 0 1 1 2 1 1
 2 3 12.3231 14.6056 2 1 3 2 1 1
 3 4 13.1051 14.9057 0 1 3 2 1 1
 2 3 13.1359 15.9596 1 1 2 2 1 1
 2 1 12.6097 14.2103 3 1 2 2 1 1
 2 0 13.8139 16.5733 1 1 3 2 1 1
 1 2 18.9993 22.7197 2 1 1 2 1 1
 2 0 12.0108 14.9181 1 1 1 2 1 1
 3 4 14.2519 16.9591 0 1 3 2 1 1
 4 9 12.5583 14.8122 0 1 2 2 1 1
 3 4 11.2644 14.4515 0 2 3 2 1 1
 3 8 12.6133 14.1998 0 2 2 2 1 1
 4 4 11.7329 16.1999 0 2 3 2 1 1
 1 6 11.67 13.7639 2 2 1 2 1 1
 2 5 13.063 16.0634 1 2 1 2 1 1
 2 7 12.4102 17.8225 2 2 1 2 1 1
 2 7 12.8897 13.9304 3 2 3 2 1 1
 2 5 12.5566 14.1774 3 2 3 2 1 1
 4 4 11.9941 14.581 0 2 1 2 1 1
 4 8 11.7191 15.6395 0 2 2 2 1 1
 2 4 12.7719 14.3723 2 2 3 2 1 1
 1 8 11.0515 14.589 3 2 1 2 1 1
 2 3 12.7434 15.4241 3 2 1 2 1 1
 4 2 13.479 19.1029 0 2 2 2 1 1
 2 1 12.4234 14.4638 1 2 2 2 1 1
 2 7 12.8364 14.8948 3 2 3 2 1 1
 2 4 12.6098 14.6502 3 2 3 2 1 1
 4 1 17.9689 20.596 0 2 2 2 1 1
 2 8 12.1296 14.0501 2 2 2 2 1 1
 2 3 12.3015 14.3023 1 2 1 2 1 1
 2 1 12.3565 14.1854 2 2 1 2 1 1
 2 1 12.1837 15.1972 3 2 1 2 1 1
 2 6 11.892 14.7881 2 2 2 2 1 1
 2 1 12.0572 13.4531 2 2 1 2 1 1
 2 5 11.7373 13.8927 1 2 1 2 1 1
 4 8 13.0413 15.2933 0 2 2 2 1 1
 1 0 16.4256 19.4793 1 2 2 2 1 1
 3 4 13.4926 15.3384 0 2 3 2 1 1
 3 7 11.9856 13.7594 0 2 2 2 1 1
 2 8 12.6631 14.4372 3 2 2 2 1 1
 2 1 12.9601 13.9971 2 2 1 2 1 1
 2 4 12.5302 13.8906 1 2 3 2 1 1
 2 3 12.3057 14.133 3 2 1 2 1 1
 2 9 12.4223 15.223 3 2 2 2 1 1
 2 2 12.6273 14.7308 2 2 3 2 1 1
 2 2 12.0372 14.2642 1 2 3 2 1 1
 4 7 12.5962 15.0638 0 2 2 2 1 1
 2 9 12.2765 13.8902 3 2 3 2 1 1
 1 4 11.1711 13.0652 1 2 3 2 1 1
 2 1 12.0525 13.7732 1 2 1 2 1 1
 2 3 12.6896 14.2989 1 3 1 2 1 1
 2 9 12.8098 14.3686 1 3 1 2 1 1
 2 9 12.1299 15.6766 2 3 3 2 1 1
 3 4 11.667 13.8262 0 3 3 2 1 1
 1 3 14.5327 16.3864 2 3 3 2 1 1
 2 1 12.5286 15.2756 3 3 1 2 1 1
 1 8 12.7856 15.213 1 3 2 2 1 1
 2 0 12.4912 15.2251 1 3 2 2 1 1
 2 8 12.4103 15.2907 2 3 2 2 1 1
 2 9 12.3841 13.4509 2 3 1 2 1 1
 2 9 12.197 13.0375 1 3 2 2 1 1
 4 9 12.2506 13.2521 0 3 3 2 1 1
 2 1 12.263 13.7169 3 3 2 2 1 1
 2 1 12.4075 13.128 3 3 1 2 1 1
 2 1 12.2233 12.9171 3 3 2 2 1 1
 2 1 12.2083 14.1022 2 3 3 2 1 1
 3 3 11.3331 13.9733 0 3 1 2 1 1
 2 9 12.6503 15.9707 1 3 3 2 1 1
 2 1 12.2925 13.0125 2 3 2 2 1 1
 3 1 11.4264 13.5065 0 3 2 2 1 1
 3 2 13.7194 16.0402 0 3 1 2 1 1
 2 6 12.317 13.6911 3 3 3 2 1 1
 3 5 12.3397 13.7668 0 3 2 2 1 1
 2 1 11.9834 13.144 1 3 2 2 1 1
 2 1 12.1148 12.8217 3 3 1 2 1 1
 1 2 13.172 16.8792 1 3 2 2 1 1
 2 7 12.3692 14.2686 3 3 3 2 1 1
 2 7 12.3964 14.1705 1 3 3 2 1 1
 1 1 11.0008 12.3993 2 3 2 2 1 1
 3 4 11.9063 15.0268 0 3 3 2 1 1
 2 1 12.0634 13.3877 2 3 2 2 1 1
 2 2 12.2634 13.5475 2 3 3 2 1 1
 2 1 12.2131 14.2369 3 3 1 2 1 1
 2 4 12.3832 13.6634 2 3 1 2 1 1
 2 1 13.1705 14.3175 3 3 2 2 1 1
 1 4 13.4464 15.3315 1 3 3 2 1 1
 2 1 12.3364 14.0778 3 3 2 2 1 1
 2 1 11.9694 12.7299 1 3 1 2 1 1
 2 7 12.2496 14.2704 1 3 1 2 1 1
 0 0 0 0 0 1 3 3 1 1
 1 4 15.2607 20.2325 2 1 2 3 1 1
 1 8 12.2451 16.561 1 1 1 3 1 1
 2 6 14.1125 19.7264 1 1 2 3 1 1
 1 6 14.0758 19.0632 2 1 1 3 1 1
 3 5 12.426 17.5596 0 1 1 3 1 1
 2 6 13.2264 17.5875 2 1 3 3 1 1
 2 5 13.0787 15.4127 3 1 2 3 1 1
 3 4 13.3329 14.9998 0 1 1 3 1 1
 2 5 12.2926 15.4286 3 1 3 3 1 1
 2 6 13.1339 15.2665 2 1 2 3 1 1
 2 5 12.3723 16.4264 2 1 2 3 1 1
 2 6 13.0579 14.3737 2 1 3 3 1 1
 3 4 12.944 14.9441 0 1 1 3 1 1
 2 4 13.2663 14.4129 1 1 3 3 1 1
 3 4 15.9859 18.2214 0 1 1 3 1 1
 2 4 13.5328 14.4406 3 1 3 3 1 1
 2 4 13.2537 13.7998 1 1 3 3 1 1
 2 6 12.5217 13.7888 2 1 2 3 1 1
 2 5 12.295 14.5608 2 1 3 3 1 1
 1 4 12.9741 16.2562 2 1 1 3 1 1
 2 5 12.4278 13.3991 3 1 2 3 1 1
 2 4 12.5058 14.8262 1 1 3 3 1 1
 1 4 13.878 14.7587 1 1 2 3 1 1
 1 5 12.8126 15.293 3 1 2 3 1 1
 1 4 11.9731 14.063 3 1 1 3 1 1
 3 4 13.6121 14.8146 0 1 1 3 1 1
 4 3 14.0393 18.1064 0 1 3 3 1 1
 2 4 12.599 13.7839 3 1 3 3 1 1
 2 5 12.0254 12.9733 3 1 1 3 1 1
 4 3 12.5972 14.0475 0 1 1 3 1 1
 2 6 12.5324 14.0068 2 1 3 3 1 1
 4 5 11.5959 13.5169 0 1 3 3 1 1
 2 6 12.6655 13.992 1 1 2 3 1 1
 2 7 11.8966 13.5638 3 1 2 3 1 1
 2 5 12.4003 13.6273 1 1 3 3 1 1
 2 4 14.1587 15.9095 2 1 1 3 1 1
 1 7 11.5082 14.0379 1 1 1 3 1 1
 3 4 12.919 14.8921 0 1 3 3 1 1
 4 6 11.9566 13.2908 0 1 2 3 1 1
 4 5 14.2243 15.7315 0 2 3 3 1 1
 4 7 12.3446 14.1965 0 2 2 3 1 1
 4 6 12.397 14.3307 0 2 3 3 1 1
 2 1 12.839 14.3991 2 2 1 3 1 1
 2 7 12.0258 13.9064 1 2 1 3 1 1
 2 8 11.8903 13.5182 2 2 1 3 1 1
 2 9 12.1458 13.2172 3 2 3 3 1 1
 1 4 12.1177 13.9312 3 2 3 3 1 1
 4 6 11.9813 13.3419 0 2 1 3 1 1
 4 8 12.4123 14.5994 0 2 2 3 1 1
 2 1 13.0289 14.0532 2 2 3 3 1 1
 2 8 12.1456 15.6934 3 2 1 3 1 1
 2 1 13.0419 14.3063 3 2 1 3 1 1
 4 7 12.9354 14.6662 0 2 2 3 1 1
 2 8 12.2149 13.1064 1 2 2 3 1 1
 2 1 12.6205 13.9011 3 2 3 3 1 1
 2 8 12.5457 14.9997 3 2 3 3 1 1
 4 5 13.2492 16.2098 0 2 2 3 1 1
 2 8 11.7867 13.1863 2 2 2 3 1 1
 2 1 12.5716 14.0366 1 2 1 3 1 1
 2 9 11.7454 13.2259 2 2 1 3 1 1
 2 1 12.0373 13.039 3 2 1 3 1 1
 2 7 12.3596 13.4002 2 2 2 3 1 1
 2 1 11.7326 13.0014 2 2 1 3 1 1
 2 1 12.3193 12.9733 1 2 1 3 1 1
 4 9 11.678 13.4254 0 2 2 3 1 1
 2 7 12.8122 14.9902 1 2 2 3 1 1
 4 4 13.6527 15.653 0 2 3 3 1 1
 4 4 12.0925 14.0266 0 2 2 3 1 1
 2 6 12.9286 14.2421 3 2 2 3 1 1
 2 7 12.7864 14.0975 2 2 1 3 1 1
 2 7 11.7582 12.3455 1 2 3 3 1 1
 2 9 11.947 13.3476 3 2 1 3 1 1
 2 7 12.6123 14.7726 3 2 2 3 1 1
 1 3 11.8775 13.8246 2 2 3 3 1 1
 2 4 12.6287 13.6538 1 2 3 3 1 1
 4 5 12.5721 13.906 0 2 2 3 1 1
 2 5 11.6036 12.7867 3 2 3 3 1 1
 2 7 13.7836 15.1841 1 2 3 3 1 1
 2 6 13.1059 14.1064 1 2 1 3 1 1
 2 9 12.2655 13.8127 1 3 1 3 1 1
 2 6 11.2658 12.6399 1 3 1 3 1 1
 4 5 11.466 13.2397 0 3 1 3 1 1
 2 8 11.6655 12.7748 2 3 3 3 1 1
 3 3 11.4257 13.6663 0 3 3 3 1 1
 2 6 11.6662 13.0666 2 3 3 3 1 1
 2 1 11.534 13.1725 3 3 1 3 1 1
 2 1 12.053 12.7796 1 3 2 3 1 1
 2 7 11.7436 13.0281 1 3 2 3 1 1
 2 6 11.4682 13.1107 2 3 2 3 1 1
 2 8 12.0526 13.3871 2 3 1 3 1 1
 2 8 11.7051 13.839 1 3 2 3 1 1
 4 9 11.9194 13.4799 0 3 3 3 1 1
 1 2 12.0789 15.7329 3 3 2 3 1 1
 2 6 11.9995 13.0803 3 3 1 3 1 1
 2 6 11.6389 12.2129 3 3 2 3 1 1
 2 5 12.8507 13.9846 2 3 3 3 1 1
 3 5 11.9094 12.5599 0 3 1 3 1 1
 2 4 12.3058 14.0565 1 3 3 3 1 1
 2 3 12.8123 15.6929 2 3 2 3 1 1
 4 3 12.4423 13.1066 0 3 2 3 1 1
 4 2 11.7207 13.213 0 3 1 3 1 1
 2 4 12.7741 14.8798 3 3 3 3 1 1
 4 5 11.9688 12.8759 0 3 2 3 1 1
 2 6 11.7727 12.9065 1 3 2 3 1 1
 2 2 11.7287 13.9865 3 3 1 3 1 1
 1 3 12.8527 14.2701 1 3 2 3 1 1
 2 8 12.5328 13.9871 3 3 3 3 1 1
 2 7 12.0391 13.3862 1 3 3 3 1 1
 2 5 11.5192 12.6528 2 3 2 3 1 1
 4 6 11.933 13.2268 0 3 3 3 1 1
 2 7 11.8795 13.9362 2 3 2 3 1 1
 2 9 11.8574 13.7482 2 3 3 3 1 1
 2 1 12.2394 13.1733 3 3 1 3 1 1
 2 1 12.0921 12.706 2 3 1 3 1 1
 2 8 11.7468 13.8261 3 3 2 3 1 1
 2 7 11.4529 12.4001 1 3 3 3 1 1
 2 9 11.7546 13.7594 3 3 2 3 1 1
 2 7 11.9062 13.0531 1 3 1 3 1 1
 1 3 12.2389 15.266 1 3 1 3 1 1
 2 1 12.8123 14.7195 2 1 2 4 1 1
 2 5 13.5448 16.612 1 1 1 4 1 1
 1 7 12.3398 15.0128 1 1 2 4 1 1
 2 6 14.5064 18.2669 2 1 1 4 1 1
 3 7 12.066 13.4797 0 1 1 4 1 1
 2 8 12.2783 14.7487 2 1 3 4 1 1
 1 5 13.0784 16.0789 3 1 2 4 1 1
 3 6 11.3998 14.8419 0 1 1 4 1 1
 2 3 15.302 20.1358 3 1 3 4 1 1
 1 4 14.6401 17.3489 2 1 2 4 1 1
 1 4 13.9824 14.863 2 1 2 4 1 1
 2 6 12.6627 15.8106 2 1 3 4 1 1
 3 7 15.4264 18.6531 0 1 1 4 1 1
 2 3 16.1552 18.3558 1 1 3 4 1 1
 3 8 11.6668 13.1463 0 1 1 4 1 1
 2 3 12.8009 16.2528 3 1 3 4 1 1
 2 4 12.9751 17.2283 1 1 3 4 1 1
 1 7 11.7056 13.2928 2 1 2 4 1 1
 1 4 11.6394 13.6132 2 1 3 4 1 1
 2 3 15.9152 18.8223 2 1 1 4 1 1
 2 8 11.785 13.8554 3 1 2 4 1 1
 2 0 18.506 20.3351 1 1 3 4 1 1
 2 6 11.3602 15.7859 1 1 2 4 1 1
 2 8 11.4527 13.2932 3 1 2 4 1 1
 2 9 12.1464 14.7152 3 1 1 4 1 1
 4 4 13.1051 15.3589 0 1 1 4 1 1
 4 7 11.4524 13.8529 0 1 3 4 1 1
 2 5 12.0538 14.8959 3 1 3 4 1 1
 2 7 12.4777 14.745 3 1 1 4 1 1
 4 4 13.8916 17.5615 0 1 1 4 1 1
 2 4 13.012 15.1325 2 1 3 4 1 1
 3 7 11.1458 13.7864 0 1 3 4 1 1
 1 7 11.2921 14.6791 1 1 2 4 1 1
 2 8 11.5726 14.7067 3 1 2 4 1 1
 1 6 11.0928 12.8001 1 1 3 4 1 1
 2 6 11.6476 13.0117 2 1 1 4 1 1
 2 7 12.1727 15.0677 1 1 1 4 1 1
 3 6 11.2125 15.2528 0 1 3 4 1 1
 3 7 10.7878 13.7581 0 1 2 4 1 1
 3 6 11.0902 13.5711 0 2 3 4 1 1
 3 8 11.2656 14.5461 0 2 2 4 1 1
 4 6 11.8953 14.5193 0 2 3 4 1 1
 2 1 12.21 15.7171 2 2 1 4 1 1
 2 7 11.3465 15.7863 1 2 1 4 1 1
 2 3 13.1722 16.0541 2 2 1 4 1 1
 2 7 11.5055 13.7195 3 2 3 4 1 1
 2 4 12.0751 14.2755 3 2 3 4 1 1
 3 7 12.2126 16.416 0 2 1 4 1 1
 3 9 11.0161 12.0384 0 2 2 4 1 1
 2 6 12.253 14.427 2 2 3 4 1 1
 2 9 11.2339 12.8078 3 2 1 4 1 1
 2 8 11.4394 12.8132 3 2 1 4 1 1
 3 6 11.4518 12.466 0 2 2 4 1 1
 2 8 12.1592 14.2929 1 2 2 4 1 1
 2 1 11.7863 14.2424 3 2 3 4 1 1
 2 9 11.3193 13.5596 3 2 3 4 1 1
 3 7 11.0129 12.3727 0 2 2 4 1 1
 2 1 12.3592 13.5065 2 2 2 4 1 1
 2 3 11.7062 14.3461 1 2 1 4 1 1
 1 5 11.5068 13.9202 2 2 1 4 1 1
 2 1 12.1999 13.4532 3 2 1 4 1 1
 2 7 11.9856 13.519 2 2 2 4 1 1
 2 8 11.6929 13.4302 2 2 1 4 1 1
 2 1 11.7585 12.7459 1 2 1 4 1 1
 3 7 11.092 12.1345 0 2 2 4 1 1
 2 6 11.3991 12.7109 1 2 2 4 1 1
 3 7 11.1043 12.5712 0 2 3 4 1 1
 3 7 12.4248 13.412 0 2 2 4 1 1
 2 5 12.1859 NaN 3 2 2 4 1 1
 2 1 11.3466 12.5203 2 2 1 4 1 1
 2 6 12.4831 14.3867 1 2 3 4 1 1
 2 9 11.9994 14.1864 3 2 1 4 1 1
 2 7 11.6344 12.7682 3 2 2 4 1 1
 2 9 11.226 13.0401 2 2 3 4 1 1
 2 2 12.1193 15.0661 1 2 3 4 1 1
 4 3 11.3173 16.8237 0 2 2 4 1 1
 1 2 12.2886 13.7189 3 2 3 4 1 1
 2 3 11.4125 13.6693 1 2 3 4 1 1
 2 7 12.1447 14.1186 1 2 1 4 1 1
 2 1 11.9546 15.4617 1 3 1 4 1 1
 1 4 11.9594 13.7328 1 3 1 4 1 1
 3 7 11.2158 13.2401 0 3 1 4 1 1
 2 7 11.7322 12.5729 2 3 3 4 1 1
 3 9 11.2653 12.6258 0 3 3 4 1 1
 1 9 11.1067 11.8131 2 3 3 4 1 1
 2 1 11.519 12.6394 3 3 1 4 1 1
 2 7 12.5057 14.6663 1 3 2 4 1 1
 1 8 12.4898 13.7571 1 3 2 4 1 1
 2 5 11.4187 12.5998 2 3 2 4 1 1
 2 7 11.3823 13.1293 2 3 1 4 1 1
 2 1 11.8138 14.186 1 3 2 4 1 1
 4 3 12.2855 13.88 0 3 3 4 1 1
 2 1 12.3052 13.6659 3 3 2 4 1 1
 2 9 12.2931 13.5335 3 3 1 4 1 1
 2 8 11.2137 12.9722 3 3 2 4 1 1
 2 3 12.2662 15.5374 2 3 3 4 1 1
 3 7 11.8667 12.9852 0 3 1 4 1 1
 1 5 11.5071 13.6397 1 3 3 4 1 1
 2 9 11.8378 13.1186 2 3 2 4 1 1
 3 6 11.319 12.9863 0 3 2 4 1 1
 3 8 11.2915 12.5454 0 3 1 4 1 1
 2 8 11.4257 12.2395 3 3 3 4 1 1
 3 6 11.0867 13.727 0 3 2 4 1 1
 2 1 11.5456 12.6146 1 3 2 4 1 1
 2 8 11.6264 13.9068 3 3 1 4 1 1
 1 6 10.9207 13.0146 1 3 2 4 1 1
 2 9 11.2877 12.5493 3 3 3 4 1 1
 2 7 11.1991 12.6672 1 3 3 4 1 1
 1 7 12.7361 14.6394 2 3 2 4 1 1
 3 5 11.7728 14.2 0 3 3 4 1 1
 2 8 11.5071 13.0045 2 3 2 4 1 1
 2 4 11.2796 14.1199 2 3 3 4 1 1
 2 1 11.4095 12.7298 3 3 1 4 1 1
 2 9 12.7163 13.7312 2 3 1 4 1 1
 2 8 12.5861 14.5598 3 3 2 4 1 1
 2 6 11.3329 16.08 1 3 3 4 1 1
 2 7 11.4499 12.558 3 3 2 4 1 1
 2 7 11.2528 12.7624 1 3 1 4 1 1
 2 8 11.3303 12.4108 1 3 1 4 1 1
 4 4 13.7506 21.7376 0 1 3 5 1 1
 2 7 14.3656 19.5991 2 1 2 5 1 1
 1 3 17.6793 24.533 1 1 1 5 1 1
 1 6 13.3059 16.2929 1 1 2 5 1 1
 1 6 12.9311 16.248 2 1 1 5 1 1
 4 9 13.1148 15.3958 0 1 1 5 1 1
 2 8 12.4096 15.53 2 1 3 5 1 1
 2 6 12.3328 14.6369 3 1 2 5 1 1
 3 8 11.8397 14.89 0 1 1 5 1 1
 2 7 14.1465 20.7466 3 1 3 5 1 1
 2 5 11.4258 14.3864 2 1 2 5 1 1
 2 1 12.999 16.2636 2 1 2 5 1 1
 2 1 12.0736 14.5141 2 1 3 5 1 1
 3 5 14.1792 15.4334 0 1 1 5 1 1
 2 7 12.0503 14.8375 1 1 3 5 1 1
 3 8 12.427 13.8132 0 1 1 5 1 1
 2 8 12.2501 13.0108 3 1 3 5 1 1
 1 7 15.8924 21.453 1 1 3 5 1 1
 2 5 11.5191 19.1638 2 1 2 5 1 1
 1 8 12.5702 14.8773 2 1 3 5 1 1
 2 6 14.9419 18.4238 2 1 1 5 1 1
 2 7 11.24 11.6064 3 1 2 5 1 1
 1 5 11.5829 13.0766 1 1 3 5 1 1
 1 8 12.903 14.5969 1 1 2 5 1 1
 2 1 12.5569 13.7439 3 1 2 5 1 1
 1 9 17.1548 21.2618 3 1 1 5 1 1
 3 8 11.1721 16.6015 0 1 1 5 1 1
 3 1 11.2801 12.4004 0 1 3 5 1 1
 1 1 11.1993 12.8397 3 1 3 5 1 1
 2 7 12.8897 15.5835 3 1 1 5 1 1
 3 7 12.3259 14.4456 0 1 1 5 1 1
 1 7 14.1062 17.6533 2 1 3 5 1 1
 3 7 16.3067 20.7785 0 1 3 5 1 1
 2 8 12.4112 13.7853 1 1 2 5 1 1
 2 5 12.3059 18.533 3 1 2 5 1 1
 2 3 14.1726 20.0149 1 1 3 5 1 1
 2 1 12.4098 15.0234 2 1 1 5 1 1
 1 1 11.7932 13.8624 1 1 1 5 1 1
 4 5 11.7593 26.7598 0 1 3 5 1 1
 3 9 11.9153 16.2528 0 1 2 5 1 1
 3 1 12.6518 15.1466 0 2 3 5 1 1
 0 0 0 0 0 2 2 5 1 1
 3 1 11.6637 12.9709 0 2 3 5 1 1
 2 1 12.5568 13.1306 2 2 1 5 1 1
 2 8 12.2099 15.277 1 2 1 5 1 1
 2 1 12.3967 14.678 2 2 1 5 1 1
 1 6 14.5685 18.7556 3 2 3 5 1 1
 2 4 15.2763 18.1823 3 2 3 5 1 1
 4 6 12.73 15.2773 0 2 1 5 1 1
 3 8 12.2502 13.2338 0 2 2 5 1 1
 1 6 12.9299 14.877 2 2 3 5 1 1
 1 7 12.9432 14.8768 3 2 1 5 1 1
 2 1 12.5431 13.6639 3 2 1 5 1 1
 3 7 17.2261 20.6412 0 2 2 5 1 1
 2 8 12.2384 14.2375 1 2 2 5 1 1
 2 5 13.648 16.5423 3 2 3 5 1 1
 2 7 19.8913 22.2021 3 2 3 5 1 1
 3 7 12.6083 13.7822 0 2 2 5 1 1
 1 6 11.6281 14.3918 2 2 2 5 1 1
 1 8 12.8365 14.1835 1 2 1 5 1 1
 1 6 12.3193 16.4531 2 2 1 5 1 1
 1 9 14.9326 16.1486 3 2 1 5 1 1
 1 4 21.0978 24.5116 2 2 2 5 1 1
 2 6 18.6379 22.545 2 2 1 5 1 1
 1 9 12.6499 14.3969 1 2 1 5 1 1
 4 7 11.1743 13.3196 0 2 2 5 1 1
 2 3 11.5998 14.6263 1 2 2 5 1 1
 4 8 11.2399 13.2799 0 2 3 5 1 1
 3 6 13.8657 16.5062 0 2 2 5 1 1
 1 9 12.1194 14.1199 3 2 2 5 1 1
 2 1 12.6701 13.4708 2 2 1 5 1 1
 2 9 11.8499 14.2776 1 2 3 5 1 1
 1 1 13.1338 16.0867 3 2 1 5 1 1
 2 8 13.251 14.9973 3 2 2 5 1 1
 1 6 13.1191 14.3191 2 2 3 5 1 1
 1 7 14.3966 17.7054 1 2 3 5 1 1
 4 8 11.8385 15.043 0 2 2 5 1 1
 1 6 13.7567 17.2243 3 2 3 5 1 1
 1 7 12.9957 14.4097 1 2 3 5 1 1
 1 8 11.823 14.0769 1 2 1 5 1 1
 1 8 11.9297 12.9835 1 3 1 5 1 1
 2 7 11.89 15.2771 1 3 1 5 1 1
 3 8 13.8362 16.2368 0 3 1 5 1 1
 1 8 11.7563 13.6902 2 3 3 5 1 1
 3 6 14.25 15.4244 0 3 3 5 1 1
 1 6 14.5058 16.4796 2 3 3 5 1 1
 1 8 11.9299 14.0403 3 3 1 5 1 1
 1 6 12.409 14.1028 1 3 2 5 1 1
 2 8 11.4391 13.2529 1 3 2 5 1 1
 1 9 12.2717 13.566 2 3 2 5 1 1
 0 0 0 0 2 3 1 5 1 1
 1 6 11.0259 12.7864 1 3 2 5 1 1
 4 4 11.1859 13.9598 0 3 3 5 1 1
 1 7 11.9452 15.0658 3 3 2 5 1 1
 1 8 11.7701 13.344 3 3 1 5 1 1
 1 6 13.9972 16.7035 3 3 2 5 1 1
 1 8 15.6667 17.8669 2 3 3 5 1 1
 3 6 16.3492 18.2393 0 3 1 5 1 1
 2 8 13.4584 17.32 1 3 3 5 1 1
 1 8 12.7453 13.6525 2 3 2 5 1 1
 3 6 17.2121 20.1325 0 3 2 5 1 1
 3 5 18.3461 19.8399 0 3 1 5 1 1
 2 9 12.5433 13.9439 3 3 3 5 1 1
 3 6 12.2096 14.1176 0 3 2 5 1 1
 2 6 15.1744 17.9877 1 3 2 5 1 1
 1 8 11.6337 15.8209 3 3 1 5 1 1
 1 6 11.6765 13.8238 1 3 2 5 1 1
 0 0 0 0 3 3 3 5 1 1
 1 1 15.4502 16.9707 1 3 3 5 1 1
 1 8 12.4037 17.5421 2 3 2 5 1 1
 3 6 11.3766 13.0922 0 3 3 5 1 1
 2 8 11.2237 13.92 2 3 2 5 1 1
 1 6 11.3457 12.8123 2 3 3 5 1 1
 2 8 12.8327 13.8732 3 3 1 5 1 1
 0 0 0 0 2 3 1 5 1 1
 1 6 11.8234 13.0247 3 3 2 5 1 1
 1 8 11.7299 13.3439 1 3 3 5 1 1
 1 6 14.9723 16.9327 3 3 2 5 1 1
 2 4 21.2661 22.4265 1 3 1 5 1 1
 1 5 19.866 21.6529 1 3 1 5 1 1
 4 1 19.7206 24.9266 0 1 3 6 1 1
 1 8 16.9016 20.8624 2 1 2 6 1 1
 2 6 15.7727 25.3209 1 1 1 6 1 1
 2 6 20.2924 30.1863 1 1 2 6 1 1
 2 8 12.319 16.3995 2 1 1 6 1 1
 4 8 13.8837 18.4136 0 1 1 6 1 1
 1 8 25.9355 31.3062 2 1 3 6 1 1
 2 8 13.8116 17.0656 3 1 2 6 1 1
 4 7 14.3452 18.2259 0 1 1 6 1 1
 2 8 14.6139 18.7736 3 1 3 6 1 1
 2 9 13.8657 15.903 2 1 2 6 1 1
 2 8 11.6577 15.1524 2 1 2 6 1 1
 2 8 13.6612 15.4534 2 1 3 6 1 1
 4 8 16.1857 21.2393 0 1 1 6 1 1
 2 9 15.9728 18.413 1 1 3 6 1 1
 2 7 39.7768 45.159 1 2 3 6 1 1
 0 0 0 0 3 2 1 6 1 1
 0 0 0 0 0 2 2 6 1 1
 2 7 13.9156 22.0094 2 2 1 6 1 1
 3 5 17.9726 22.4664 0 2 2 6 1 1
 2 8 13.3562 19.0231 3 2 1 6 1 1
 4 8 12.9321 13.8794 0 2 3 6 1 1
 2 8 13.1784 18.9647 3 2 3 6 1 1
 2 8 13.3792 18.9396 2 2 3 6 1 1
 2 7 13.106 13.9203 3 2 3 6 1 1
 1 8 12.1725 18.3328 1 2 2 6 1 1
 1 8 12.5033 13.2927 3 2 2 6 1 1
 3 8 12.2392 14.8265 0 2 2 6 1 1
 2 8 13.6257 14.2929 2 2 1 6 1 1
 1 9 13.8529 17.64 3 2 2 6 1 1
 2 6 12.2816 19.4384 2 2 1 6 1 1
 3 8 12.5184 17.1718 0 2 2 6 1 1
 1 1 12.0507 14.211 1 2 2 6 1 1
 4 9 12.8375 14.5047 0 2 3 6 1 1
 3 1 12.6394 15.0124 0 2 2 6 1 1
 2 1 12.8269 15.1874 3 2 3 6 1 1
 4 9 12.7193 16.1725 0 2 1 6 1 1
 2 1 11.4935 16.5334 2 2 2 6 1 1
 2 7 12.3812 13.5687 3 2 1 6 1 1
 2 1 12.283 16.1771 2 2 1 6 1 1
 4 7 13.7192 18.6272 0 2 3 6 1 1
 2 7 12.5698 15.7302 2 2 2 6 1 1
 4 9 12.4783 14.3325 0 2 2 6 1 1
 2 9 11.5729 15.6142 3 2 1 6 1 1
 2 9 12.5303 13.317 1 2 1 6 1 1
 2 9 12.3429 14.8233 3 2 3 6 1 1
 2 9 12.29 13.9973 1 2 1 6 1 1
 2 9 12.7041 14.1448 2 2 3 6 1 1
 2 9 11.546 14.0802 1 2 3 6 1 1
 2 1 12.3993 16.2969 1 2 3 6 1 1
 2 1 12.0896 12.7702 3 2 3 6 1 1
 2 1 12.2091 12.8758 1 2 1 6 1 1
 2 1 14.7407 15.6621 1 2 1 6 1 1
 4 1 12.0649 13.1758 0 2 2 6 1 1
 2 1 12.2096 14.1829 2 2 1 6 1 1
 2 1 12.9437 14.264 3 3 3 6 1 1
 2 1 12.1134 12.7671 1 3 1 6 1 1
 2 8 13.0282 16.933 2 3 2 6 1 1
 4 5 14.3992 19.5996 0 3 3 6 1 1
 2 1 11.9833 13.2506 2 3 3 6 1 1
 2 1 12.5457 13.2665 1 3 1 6 1 1
 2 7 13.2921 16.7323 1 3 1 6 1 1
 4 5 12.4424 15.3473 0 3 1 6 1 1
 2 5 12.2119 17.8655 2 3 1 6 1 1
 2 1 12.822 15.0515 1 3 3 6 1 1
 2 6 14.0919 22.8125 1 3 2 6 1 1
 2 5 13.6793 19.4128 3 3 1 6 1 1
 1 7 17.1062 18.7332 1 3 2 6 1 1
 2 4 14.066 19.1066 2 3 3 6 1 1
 2 1 12.823 17.3035 3 3 1 6 1 1
 2 4 13.2924 19.0267 3 3 3 6 1 1
 2 1 11.4219 11.0657 3 3 1 6 1 1
 1 5 17.4788 21.9061 3 3 2 6 1 1
 2 9 12.0097 14.4636 1 3 1 6 1 1
 2 1 11.9969 13.9841 2 3 3 6 1 1
 2 9 13.013 16.7994 2 3 2 6 1 1
 2 1 12.1435 13.4503 3 3 2 6 1 1
 1 8 12.8214 17.9156 1 3 2 6 1 1
 1 8 12.0124 17.5329 1 3 2 6 1 1
 3 8 13.322 14.2368 0 3 2 6 1 1
 3 8 13.677 14.5446 0 3 2 6 1 1
 2 1 12.2631 14.0104 1 3 3 6 1 1
 2 3 11.5862 16.9465 1 3 3 6 1 1
 4 2 11.9459 16.0796 0 3 3 6 1 1
 4 1 12.7858 14.2396 0 3 3 6 1 1
 2 6 15.277 21.0771 3 3 2 6 1 1
 4 5 15.799 19.1335 0 3 1 6 1 1
 2 9 12.1729 14.0934 2 3 2 6 1 1
 0 0 0 0 3 3 2 6 1 1
 2 9 12.4764 17.0381 3 3 1 6 1 1
 2 6 12.9379 20.9781 1 3 2 6 1 1
 2 9 11.8257 14.6661 2 3 2 6 1 1
 2 9 12.4372 13.9834 2 3 1 6 1 1
 2 9 12.1036 13.3308 2 3 3 6 1 1
 4 5 14.9596 24.4524 0 3 1 6 1 1
 1 6 20.318 29.7185 3 1 2 7 1 1
 4 7 16.3456 24.7728 0 1 2 7 1 1
 2 8 12.8949 18.6663 1 1 2 7 1 1
 2 6 15.1322 19.7996 3 1 2 7 1 1
 2 3 14.3017 17.289 1 1 3 7 1 1
 2 6 13.6789 17.8128 1 1 1 7 1 1
 4 9 14.3441 16.8775 0 1 3 7 1 1
 2 1 12.608 14.9722 1 1 2 7 1 1
 4 7 11.9967 16.2833 0 1 3 7 1 1
 1 5 13.6846 16.885 3 1 3 7 1 1
 2 7 12.5684 17.2357 3 1 2 7 1 1
 2 6 13.1832 15.3837 1 1 2 7 1 1
 4 7 12.8094 14.3033 0 1 1 7 1 1
 4 9 14.6502 16.0109 0 1 1 7 1 1
 4 7 12.3009 15.4479 0 1 1 7 1 1
 4 6 11.9849 15.2653 0 1 1 7 1 1
 3 7 11.9996 13.707 0 1 3 7 1 1
 1 6 11.7483 13.6529 1 1 3 7 1 1
 2 8 12.4845 15.5917 2 1 2 7 1 1
 2 9 13.1568 14.8394 2 1 2 7 1 1
 2 1 12.8631 14.1572 2 1 1 7 1 1
 1 6 13.3327 15.4972 3 1 1 7 1 1
 1 7 12.9166 18.6651 2 1 2 7 1 1
 2 4 12.0504 16.2639 1 1 1 7 1 1
 1 6 12.3199 15.0664 1 1 3 7 1 1
 2 8 13.7033 15.3306 3 1 3 7 1 1
 3 7 12.9115 14.7388 0 1 1 7 1 1
 2 8 13.6498 17.0637 2 1 1 7 1 1
 2 7 13.5173 16.2128 3 1 1 7 1 1
 2 1 12.9463 15.4667 2 1 3 7 1 1
 2 1 14.3567 15.7049 2 1 1 7 1 1
 2 1 13.5709 14.5709 3 1 2 7 1 1
 2 1 13.5082 14.5972 2 1 3 7 1 1
 2 1 13.9439 14.7312 1 1 3 7 1 1
 2 1 12.7037 13.7217 3 1 3 7 1 1
 4 5 14.2503 15.8774 0 1 3 7 1 1
 1 7 11.4391 13.3995 2 1 3 7 1 1
 2 1 12.7432 14.1972 2 1 2 7 1 1
 2 1 14.3816 15.3955 2 1 3 7 1 1
 3 7 12.25 14.8374 0 1 1 7 1 1
 2 9 15.2766 17.3305 3 2 2 7 1 1
 2 9 13.3541 15.7281 3 2 3 7 1 1
 4 7 16.3793 18.659 0 2 2 7 1 1
 2 4 13.1428 15.1304 1 2 1 7 1 1
 1 5 13.13 15.3438 1 2 2 7 1 1
 2 6 13.2318 17.1543 3 2 2 7 1 1
 4 5 12.5133 15.1535 0 2 3 7 1 1
 2 9 13.143 16.0235 2 2 1 7 1 1
 2 1 13.1034 15.9439 2 2 1 7 1 1
 2 1 12.3915 13.7922 2 2 3 7 1 1
 2 6 12.8102 16.2908 2 2 1 7 1 1
 2 7 12.672 15.2031 3 2 1 7 1 1
 2 8 12.9297 14.5621 2 2 1 7 1 1
 4 5 12.7833 18.8656 0 2 2 7 1 1
 2 1 12.2364 13.8502 3 2 1 7 1 1
 2 9 12.5315 14.1151 1 2 1 7 1 1
 4 8 12.4367 14.6508 0 2 2 7 1 1
 4 7 12.2401 16.4637 0 2 2 7 1 1
 1 6 13.3835 15.5988 3 2 3 7 1 1
 2 1 12.7127 15.3402 1 2 3 7 1 1
 2 5 12.3968 15.024 3 2 3 7 1 1
 2 7 12.1856 14.7575 1 2 1 7 1 1
 1 5 14.8366 17.3039 3 2 3 7 1 1
 2 7 12.9541 15.2701 2 2 3 7 1 1
 4 6 12.8353 15.596 0 2 1 7 1 1
 2 5 12.4767 14.6771 2 2 2 7 1 1
 1 6 15.7036 17.1441 1 2 3 7 1 1
 4 4 13.2635 16.1705 0 2 3 7 1 1
 2 3 12.6128 15.05 2 2 1 7 1 1
 4 6 13.8764 15.7035 0 2 2 7 1 1
 2 1 12.3944 13.8084 1 2 1 7 1 1
 4 5 11.8766 14.2905 0 2 2 7 1 1
 2 1 12.4093 16.1164 3 2 1 7 1 1
 2 7 12.6647 14.826 2 2 2 7 1 1
 4 5 12.2393 13.9842 0 2 3 7 1 1
 2 1 12.2184 13.5654 3 2 3 7 1 1
 2 1 12.3964 13.3303 1 2 2 7 1 1
 2 8 12.3027 14.4367 3 2 1 7 1 1
 4 6 12.1435 14.5042 0 2 2 7 1 1
 1 7 12.3866 14.5735 1 2 3 7 1 1
 2 7 12.7566 15.014 3 3 1 7 1 1
 2 8 12.5032 15.5439 2 3 2 7 1 1
 1 6 12.0634 16.5844 1 3 3 7 1 1
 1 7 12.1835 14.131 2 3 3 7 1 1
 1 7 14.5036 15.7178 1 3 3 7 1 1
 4 6 12.4498 13.9024 0 3 3 7 1 1
 1 7 12.094 13.0906 3 3 2 7 1 1
 4 1 13.4458 15.807 0 3 1 7 1 1
 1 5 11.6779 14.2509 2 3 2 7 1 1
 2 8 12.5175 14.4369 3 3 2 7 1 1
 2 6 12.3649 14.7445 1 3 2 7 1 1
 2 8 12.1694 13.6901 3 3 1 7 1 1
 3 7 12.9432 14.7169 0 3 1 7 1 1
 1 6 12.6766 16.4769 1 3 1 7 1 1
 1 6 12.2618 13.129 1 3 2 7 1 1
 2 8 12.1834 14.563 3 3 1 7 1 1
 2 6 12.2528 13.9307 2 3 2 7 1 1
 2 5 12.2231 13.6103 1 3 1 7 1 1
 4 6 12.3168 14.5442 0 3 3 7 1 1
 2 8 12.3299 14.1306 3 3 2 7 1 1
 2 5 12.2993 13.6044 3 3 3 7 1 1
 1 6 11.9801 12.8208 2 3 3 7 1 1
 2 8 12.2897 13.5434 3 3 1 7 1 1
 2 5 12.2112 13.5336 3 3 2 7 1 1
 1 7 13.4901 15.6907 2 3 1 7 1 1
 2 6 12.4364 13.7705 1 3 3 7 1 1
 2 1 12.1125 13.5531 2 3 1 7 1 1
 4 6 12.7579 15.2555 0 3 2 7 1 1
 2 7 12.3165 14.4505 1 3 1 7 1 1
 1 8 13.45 14.7571 2 3 2 7 1 1
 2 6 12.1421 13.5003 2 3 3 7 1 1
 4 6 13.0223 13.8776 0 3 2 7 1 1
 1 7 12.0099 13.8907 1 3 1 7 1 1
 3 6 12.5436 14.6374 0 3 3 7 1 1
 1 7 16.0644 17.0737 1 3 2 7 1 1
 1 7 13.6494 14.6635 1 3 2 7 1 1
 2 6 12.1011 13.8893 2 3 3 7 1 1
 2 7 12.2098 14.3602 1 3 2 7 1 1
 2 1 12.0634 13.2771 3 3 3 7 1 1
 3 6 13.2628 15.8235 0 3 1 7 1 1
 4 8 12.4084 22.2559 0 1 3 8 1 1
 2 6 13.1527 16.6762 2 1 2 8 1 1
 0 0 0 0 1 1 1 8 1 1
 1 9 14.3534 16.8167 1 1 2 8 1 1
 1 6 12.2086 15.7616 2 1 1 8 1 1
 4 1 13.3022 15.0581 0 1 1 8 1 1
 2 4 16.5128 20.3025 2 1 3 8 1 1
 2 9 12.2497 15.1017 3 1 2 8 1 1
 3 8 14.1661 17.008 0 1 1 8 1 1
 2 4 14.5273 17.9436 3 1 3 8 1 1
 1 6 12.8777 17.7655 2 1 2 8 1 1
 2 1 12.584 14.0407 2 1 2 8 1 1
 1 6 13.0289 16.1201 2 1 3 8 1 1
 0 0 0 0 0 1 1 8 1 1
 1 8 12.0917 15.7877 1 1 3 8 1 1
 3 8 11.9732 14.1346 0 1 1 8 1 1
 2 1 12.925 14.2674 3 1 3 8 1 1
 1 1 12.342 13.0966 1 1 3 8 1 1
 1 5 16.3024 22.6956 2 1 2 8 1 1
 2 0 12.0846 16.8778 2 1 3 8 1 1
 2 1 13.6287 20.509 2 1 1 8 1 1
 2 8 13.119 16.4014 3 1 2 8 1 1
 2 5 11.9862 15.6764 1 1 3 8 1 1
 2 9 13.7338 16.5552 1 1 2 8 1 1
 2 1 13.0416 14.3163 3 1 2 8 1 1
 2 1 12.1498 13.4056 3 1 1 8 1 1
 3 7 13.3886 17.0061 0 1 1 8 1 1
 3 8 12.4713 13.5109 0 1 3 8 1 1
 2 1 12.7452 13.9775 3 1 3 8 1 1
 2 1 12.679 13.6242 3 1 1 8 1 1
 4 8 13.0972 17.4796 0 1 1 8 1 1
 1 1 13.8675 15.4611 2 1 3 8 1 1
 3 7 11.8366 14.4834 0 1 3 8 1 1
 2 2 13.4541 15.3936 1 1 2 8 1 1
 2 1 12.5444 14.5163 3 1 2 8 1 1
 2 6 12.2679 15.9297 1 1 3 8 1 1
 2 1 12.1884 13.3446 2 1 1 8 1 1
 1 1 12.8952 13.6413 1 1 1 8 1 1
 3 1 11.7254 12.528 0 1 3 8 1 1
 3 7 12.0106 14.167 0 1 2 8 1 1
 3 7 11.6922 12.5963 0 2 3 8 1 1
 3 8 11.7516 14.2607 0 2 2 8 1 1
 3 9 11.9963 13.2941 0 2 3 8 1 1
 2 1 12.0996 13.2003 2 2 1 8 1 1
 2 1 13.5529 14.7391 1 2 1 8 1 1
 2 1 11.9728 12.6779 2 2 1 8 1 1
 2 9 12.1752 12.8314 3 2 3 8 1 1
 1 1 12.1891 13.0576 3 2 3 8 1 1
 3 8 12.4923 14.9507 0 2 1 8 1 1
 4 7 12.0682 13.4799 0 2 2 8 1 1
 2 1 12.3459 13.484 2 2 3 8 1 1
 2 1 11.9246 13.0382 3 2 1 8 1 1
 2 1 12.365 13.5314 3 2 1 8 1 1
 4 3 12.5643 14.7387 0 2 2 8 1 1
 2 8 12.676 15.3865 1 2 2 8 1 1
 2 1 11.9714 13.0645 3 2 3 8 1 1
 2 1 12.2396 12.8845 3 2 3 8 1 1
 4 6 12.5168 15.0063 0 2 2 8 1 1
 2 1 12.2919 13.762 2 2 2 8 1 1
 1 7 13.3424 16.3438 1 2 1 8 1 1
 2 9 12.0746 14.0275 2 2 1 8 1 1
 2 1 12.3347 13.4172 3 2 1 8 1 1
 2 1 11.9468 12.7483 2 2 2 8 1 1
 2 1 12.7777 13.4174 2 2 1 8 1 1
 1 7 13.1547 15.9173 1 2 1 8 1 1
 3 8 14.3498 16.4923 0 2 2 8 1 1
 2 1 12.5972 13.6585 1 2 2 8 1 1
 3 1 13.0854 13.8612 0 2 3 8 1 1
 3 7 11.9505 14.1565 0 2 2 8 1 1
 2 1 12.4031 13.5795 3 2 2 8 1 1
 2 1 12.2986 13.1224 2 2 1 8 1 1
 2 9 12.4236 14.4343 1 2 3 8 1 1
 2 1 11.9974 13.0302 3 2 1 8 1 1
 2 5 11.9645 15.2824 3 2 2 8 1 1
 2 1 11.938 13.1891 2 2 3 8 1 1
 1 6 13.0722 15.5649 1 2 3 8 1 1
 3 6 12.364 13.4463 0 2 2 8 1 1
 2 1 12.0115 13.1213 3 2 3 8 1 1
 2 1 11.8804 12.3977 1 2 3 8 1 1
 1 7 12.3296 14.4099 1 2 1 8 1 1
 2 1 13.0723 14.6071 1 3 1 8 1 1
 0 0 0 0 1 3 1 8 1 1
 4 1 11.909 12.4443 0 3 1 8 1 1
 2 1 11.8131 12.3951 2 3 3 8 1 1
 4 5 13.7856 15.9598 0 3 3 8 1 1
 2 1 11.8975 13.1371 2 3 3 8 1 1
 2 1 11.9053 12.5586 3 3 1 8 1 1
 2 6 12.0574 13.3752 1 3 2 8 1 1
 2 8 11.8078 13.5777 1 3 2 8 1 1
 2 8 11.8117 12.6412 2 3 2 8 1 1
 2 1 11.844 12.7212 2 3 1 8 1 1
 1 8 13.1424 16.22 1 3 2 8 1 1
 3 6 12.0218 14.0733 0 3 3 8 1 1
 2 1 11.7635 16.0219 3 3 2 8 1 1
 2 9 11.8246 12.4 3 3 1 8 1 1
 2 1 11.8736 12.8331 3 3 2 8 1 1
 2 1 11.8989 12.4707 2 3 3 8 1 1
 4 4 15.4646 19.0584 0 3 1 8 1 1
 2 1 11.8571 13.6693 1 3 3 8 1 1
 1 5 12.1986 14.1148 2 3 2 8 1 1
 4 5 11.7413 12.2767 0 3 2 8 1 1
 3 5 11.746 12.3881 0 3 1 8 1 1
 2 1 12.1164 13.2209 3 3 3 8 1 1
 3 6 12.3225 14.0125 0 3 2 8 1 1
 2 1 11.9449 13.0118 1 3 2 8 1 1
 2 1 11.762 13.11 3 3 1 8 1 1
 2 5 11.9417 12.8826 1 3 2 8 1 1
 1 5 12.7609 13.3144 3 3 3 8 1 1
 1 7 11.9635 14.2666 1 3 3 8 1 1
 2 1 11.8202 12.8509 2 3 2 8 1 1
 3 8 12.276 14.1673 0 3 3 8 1 1
 2 7 11.9627 13.6008 2 3 2 8 1 1
 1 8 11.7231 12.4478 2 3 3 8 1 1
 2 1 11.7437 12.6715 3 3 1 8 1 1
 2 1 11.9316 12.4894 2 3 1 8 1 1
 2 9 11.8332 13.3636 3 3 2 8 1 1
 2 1 12.1289 13.1189 1 3 3 8 1 1
 2 1 11.7368 12.3522 3 3 2 8 1 1
 2 9 11.7266 12.26 1 3 1 8 1 1
 2 1 11.8439 12.7917 1 3 1 8 1 1
 1 9 14.688 20.1891 2 1 2 9 1 1
 3 5 13.3967 17.3767 0 1 1 9 1 1
 1 7 12.1654 15.0967 2 1 3 9 1 1
 2 1 40.4144 44.5497 2 1 1 9 1 1
 2 7 12.9818 16.3468 2 1 2 9 1 1
 1 5 12.0539 14.9803 1 1 3 9 1 1
 2 8 12.2867 15.2611 2 1 3 9 1 1
 2 1 12.7534 16.2842 1 1 2 9 1 1
 4 6 15.0296 18.5518 0 1 1 9 1 1
 3 5 11.4877 12.3595 0 1 3 9 1 1
 2 1 12.9422 15.0381 3 1 2 9 1 1
 4 7 13.1033 16.4024 0 1 1 9 1 1
 4 1 12.3759 13.7997 0 1 2 9 1 1
 3 6 12.6485 21.8502 0 1 3 9 1 1
 2 1 12.2196 15.6584 1 1 2 9 1 1
 1 6 15.5881 18.3847 2 1 3 9 1 1
 2 5 12.5811 14.9152 1 1 1 9 1 1
 1 6 14.852 17.1718 3 1 3 9 1 1
 2 1 12.3897 13.7879 3 1 2 9 1 1
 2 1 12.4897 13.4297 1 1 2 9 1 1
 2 5 18.927 22.4176 1 1 3 9 1 1
 2 1 12.4791 16.3027 3 1 1 9 1 1
 2 7 13.4629 15.1541 3 1 3 9 1 1
 3 7 12.8588 15.6349 0 1 1 9 1 1
 2 1 12.1144 13.5556 3 1 2 9 1 1
 4 6 14.19 19.3854 0 1 1 9 1 1
 3 6 12.7018 13.2788 0 1 3 9 1 1
 2 1 12.3691 14.6928 3 1 1 9 1 1
 3 6 14.9225 18.9084 0 1 1 9 1 1
 1 9 12.782 18.2797 2 1 3 9 1 1
 2 1 12.4892 16.0967 1 1 1 9 1 1
 2 1 11.988 12.6286 2 1 1 9 1 1
 2 6 12.6922 15.34 3 1 3 9 1 1
 1 7 12.5592 17.6493 1 1 3 9 1 1
 2 1 12.6339 17.6362 2 1 2 9 1 1
 2 1 12.2653 14.4714 2 1 1 9 1 1
 2 8 12.483 19.7338 1 1 3 9 1 1
 2 1 11.9601 13.887 2 1 2 9 1 1
 3 7 12.3831 15.8702 0 1 3 9 1 1
 2 1 11.8473 13.0303 3 1 2 9 1 1
 2 1 12.4266 13.0027 1 2 2 9 1 1
 2 7 11.5769 14.5491 3 2 1 9 1 1
 3 7 12.4917 14.4499 0 2 3 9 1 1
 1 7 11.9637 12.5402 1 2 3 9 1 1
 2 1 12.1533 13.5435 1 2 2 9 1 1
 1 1 11.6967 12.1632 3 2 2 9 1 1
 3 1 11.6426 12.2574 0 2 2 9 1 1
 2 6 12.9418 14.6395 3 2 3 9 1 1
 3 8 12.396 13.8783 0 2 3 9 1 1
 2 8 12.4252 13.4172 2 2 1 9 1 1
 2 8 11.8996 12.7183 2 2 3 9 1 1
 2 8 12.2041 16.1953 3 2 3 9 1 1
 2 8 12.4369 15.8599 1 2 3 9 1 1
 2 1 12.7763 14.6138 3 2 3 9 1 1
 2 1 12.2083 12.7003 2 2 1 9 1 1
 2 7 12.483 14.012 2 2 3 9 1 1
 1 8 11.6903 15.7037 2 2 1 9 1 1
 2 8 11.7125 12.1565 2 2 1 9 1 1
 2 1 12.1967 15.0505 2 2 1 9 1 1
 2 4 15.9868 22.2785 3 2 2 9 1 1
 2 1 12.0448 14.035 3 2 3 9 1 1
 2 1 13.8542 14.4859 1 2 1 9 1 1
 2 1 12.6451 13.2305 3 2 1 9 1 1
 2 1 12.1362 12.7747 3 2 1 9 1 1
 4 8 12.129 17.5023 0 2 1 9 1 1
 4 7 12.2647 15.6957 0 2 2 9 1 1
 1 5 12.1144 16.4361 3 2 3 9 1 1
 4 9 12.7631 17.1572 0 2 2 9 1 1
 2 6 12.4092 14.5924 2 2 2 9 1 1
 4 5 13.4022 16.5757 0 2 2 9 1 1
 4 7 12.3176 14.4987 0 2 2 9 1 1
 2 7 12.4223 14.8925 1 2 1 9 1 1
 3 3 13.4794 16.1456 0 2 2 9 1 1
 3 2 13.9797 19.0142 0 2 2 9 1 1
 1 7 17.7743 20.0701 3 2 1 9 1 1
 1 4 14.7245 18.1778 1 2 3 9 1 1
 2 9 12.9397 18.3039 1 2 1 9 1 1
 1 3 15.6653 17.503 2 2 2 9 1 1
 3 6 12.4716 15.2599 0 2 3 9 1 1
 2 8 12.6782 17.9947 1 2 1 9 1 1
 1 6 13.1904 19.2317 1 3 3 9 1 1
 2 6 12.2767 14.596 2 3 3 9 1 1
 2 9 12.0705 13.7918 1 3 3 9 1 1
 2 6 13.4306 17.6492 3 3 2 9 1 1
 1 6 12.6609 13.8386 2 3 2 9 1 1
 2 1 12.5297 13.9066 2 3 3 9 1 1
 2 7 12.7328 16.4444 1 3 2 9 1 1
 4 8 12.1019 13.49 0 3 1 9 1 1
 2 7 12.3855 15.8483 1 3 2 9 1 1
 2 8 13.0017 19.0011 2 3 1 9 1 1
 2 1 12.3804 13.5127 2 3 3 9 1 1
 1 0 15.9161 17.8737 1 3 1 9 1 1
 3 9 11.8869 16.787 0 3 2 9 1 1
 4 7 12.5029 14.8922 0 3 1 9 1 1
 1 7 11.406 13.5907 3 3 2 9 1 1
 2 1 11.9938 16.0354 3 3 1 9 1 1
 2 8 12.0242 13.8121 2 3 1 9 1 1
 2 1 11.8471 14.1053 1 3 1 9 1 1
 2 1 11.8326 12.6908 2 3 3 9 1 1
 2 9 12.4628 14.3853 1 3 2 9 1 1
 2 1 11.8456 14.1326 3 3 3 9 1 1
 2 9 11.9744 13.9194 3 3 3 9 1 1
 2 8 13.8505 15.4082 2 3 2 9 1 1
 2 1 11.8148 13.8915 3 3 1 9 1 1
 2 7 11.8778 13.8668 3 3 2 9 1 1
 2 7 12.084 12.5917 3 3 1 9 1 1
 3 7 12.1921 14.8814 0 3 3 9 1 1
 2 8 12.1655 14.6076 3 3 2 9 1 1
 4 3 13.567 15.8594 0 3 1 9 1 1
 2 6 11.7153 15.8642 1 3 1 9 1 1
 1 8 11.8259 13.5779 1 3 2 9 1 1
 1 8 11.2839 15.3192 2 3 2 9 1 1
 3 8 11.5195 12.0345 0 3 2 9 1 1
 4 7 13.8876 15.0001 0 3 3 9 1 1
 4 2 21.9152 24.2377 0 3 3 9 1 1
 1 5 11.3993 16.1134 1 3 3 9 1 1
 2 3 14.9485 18.2113 3 3 1 9 1 1
 2 5 12.3031 16.2573 1 3 1 9 1 1
 1 8 11.9471 16.1408 2 3 2 9 1 1
 1 8 11.6865 12.1558 1 3 2 9 1 1
 2 3 11.0202 12.7196 3 1 1 10 1 1
 2 6 15.4316 19.8505 1 1 3 10 1 1
 1 4 14.5915 21.0439 2 1 1 10 1 1
 4 7 13.5338 17.3786 0 1 3 10 1 1
 2 4 12.8305 16.0971 1 1 3 10 1 1
 4 4 12.547 18.7612 0 1 3 10 1 1
 2 4 12.2985 16.6378 1 1 3 10 1 1
 2 8 13.2442 16.8847 2 1 2 10 1 1
 2 7 12.5612 13.9708 2 1 2 10 1 1
 2 7 11.7358 12.6716 3 1 2 10 1 1
 2 3 13.3357 17.0188 2 1 3 10 1 1
 2 4 12.8159 15.1603 1 1 2 10 1 1
 1 5 12.365 14.8499 2 1 3 10 1 1
 2 7 12.98 15.1803 1 1 3 10 1 1
 0 0 0 0 1 1 2 10 1 1
 3 7 11.695 13.7287 0 1 1 10 1 1
 4 4 12.6348 14.7811 0 1 3 10 1 1
 1 5 13.1977 15.8437 3 1 3 10 1 1
 2 4 13.4021 16.4647 2 1 3 10 1 1
 1 4 13.1549 17.113 1 1 1 10 1 1
 3 6 11.6365 14.9194 0 1 1 10 1 1
 2 4 13.3527 15.5826 3 1 3 10 1 1
 1 6 11.3634 13.7514 3 1 2 10 1 1
 1 7 12.486 14.699 1 1 1 10 1 1
 2 6 16.8274 19.3481 2 1 3 10 1 1
 3 7 11.2554 13.4139 0 1 1 10 1 1
 1 6 11.2372 14.3796 1 1 2 10 1 1
 3 8 11.5478 14.2611 0 1 1 10 1 1
 1 7 13.1482 14.6598 2 1 1 10 1 1
 2 7 12.6262 14.7814 3 1 1 10 1 1
 3 6 12.6819 15.0163 0 1 2 10 1 1
 2 9 12.6796 16.8719 2 1 2 10 1 1
 1 8 16.1252 17.3675 2 1 2 10 1 1
 3 6 12.8323 15.3969 0 1 1 10 1 1
 2 5 13.3312 16.6347 2 1 1 10 1 1
 2 8 14.4661 17.1998 3 1 2 10 1 1
 2 9 12.7408 14.0047 3 1 2 10 1 1
 1 8 11.4675 13.6125 3 1 3 10 1 1
 3 9 13.0115 14.7178 0 1 1 10 1 1
 4 8 12.2329 13.5229 0 1 3 10 1 1
 3 5 11.3095 12.8067 0 2 2 10 1 1
 1 7 13.8296 16.1823 1 2 1 10 1 1
 2 6 11.8326 15.1283 3 2 3 10 1 1
 2 8 12.1289 13.8581 2 2 1 10 1 1
 4 3 14.8077 18.0714 0 2 2 10 1 1
 2 5 15.4153 16.9426 2 2 3 10 1 1
 4 2 12.2282 14.37 0 2 2 10 1 1
 1 3 16.1387 18.792 1 2 2 10 1 1
 2 6 12.2232 14.3004 3 2 1 10 1 1
 2 3 13.0067 17.0597 1 2 3 10 1 1
 2 6 12.1457 14.2901 3 2 3 10 1 1
 2 4 11.3789 14.1603 2 2 1 10 1 1
 2 7 12.936 14.5189 2 2 2 10 1 1
 1 7 12.065 13.492 2 2 1 10 1 1
 2 6 12.0624 16.2828 1 3 2 10 1 1
 1 6 11.4965 12.5828 2 3 2 10 1 1
 3 8 10.9993 13.3887 0 3 2 10 1 1
 2 2 12.4825 14.5879 1 3 2 10 1 1
 3 4 12.3792 15.1262 0 3 3 10 1 1
 2 5 13.5984 16.642 3 3 2 10 1 1
 2 4 11.5002 13.2353 2 3 2 10 1 1
 2 8 11.8161 14.2836 1 3 1 10 1 1
 1 6 11.5636 16.2908 1 3 2 10 1 1
 2 5 11.9366 14.6259 2 3 1 10 1 1
 2 3 12.069 14.6247 1 3 3 10 1 1
 2 8 11.7953 15.2097 3 3 2 10 1 1
 2 0 17.5819 23.3586 1 3 1 10 1 1
 4 7 11.5302 15.6128 0 3 3 10 1 1
 4 6 11.7365 13.4688 0 3 3 10 1 1
 2 2 15.1066 18.738 3 3 2 10 1 1
 1 6 11.9419 13.6831 2 3 2 10 1 1
 2 8 11.4095 13.7798 3 3 1 10 1 1
 2 7 11.4058 13.795 3 3 3 10 1 1
 2 5 11.5581 13.9173 1 3 3 10 1 1
 1 3 13.98 16.5194 3 3 3 10 1 1
 1 7 11.5597 12.9742 2 3 1 10 1 1
 2 6 12.7174 14.513 1 3 2 10 1 1
 2 5 11.8111 13.831 1 3 2 10 1 1
 2 6 12.9323 14.9993 2 3 2 10 1 1
 2 3 12.1423 14.5623 1 3 3 10 1 1
 1 7 11.4386 12.5486 1 3 1 10 1 1
 2 5 11.2959 13.2446 2 3 3 10 1 1
 2 3 12.1843 14.0815 3 3 1 10 1 1
 3 7 11.5239 13.6282 0 3 1 10 1 1
 2 4 11.8522 16.5517 3 3 1 10 1 1
 2 3 15.215 18.7383 2 3 3 10 1 1
 2 7 12.1948 14.0705 3 3 1 10 1 1
 3 8 11.5899 13.8868 0 3 1 10 1 1
 2 7 11.9817 14.7839 2 3 3 10 1 1
 3 8 13.0015 14.5317 0 3 1 10 1 1
 4 1 13.0801 16.0882 0 3 2 10 1 1
 2 3 12.2497 14.4129 2 3 3 10 1 1
 2 3 11.7519 12.9596 3 3 2 10 1 1
 2 6 12.0886 14.2506 1 3 1 10 1 1
 2 6 22.4015 28.5909 2 1 2 11 1 1
 2 5 17.2714 23.9075 2 1 3 11 1 1
 2 1 13.3177 15.2829 2 1 3 11 1 1
 3 6 16.5384 19.5006 0 1 1 11 1 1
 2 4 13.2651 16.5984 2 1 3 11 1 1
 3 4 13.5791 18.0632 0 1 2 11 1 1
 1 5 12.776 15.2684 3 1 2 11 1 1
 1 8 13.0421 15.6661 1 1 3 11 1 1
 2 5 12.5982 15.3737 3 1 2 11 1 1
 1 7 11.2768 13.1661 2 1 3 11 1 1
 3 9 12.5647 14.6096 0 1 1 11 1 1
 2 4 14.0331 16.9076 3 1 3 11 1 1
 2 8 13.6492 16.5079 1 1 2 11 1 1
 4 4 13.5883 19.0103 0 1 3 11 1 1
 2 4 13.0954 14.098 1 1 3 11 1 1
 2 8 13.0891 15.4741 2 1 1 11 1 1
 4 6 14.4045 17.4954 0 1 1 11 1 1
 3 6 12.5261 13.7894 0 1 3 11 1 1
 3 7 12.8718 15.7269 0 1 1 11 1 1
 2 5 15.7099 18.1723 1 1 1 11 1 1
 1 4 21.5791 26.0177 3 1 2 11 1 1
 3 6 12.1929 15.6404 0 1 1 11 1 1
 1 6 11.5116 12.9786 1 1 3 11 1 1
 2 5 15.5492 17.4272 1 1 2 11 1 1
 2 7 13.0999 15.2502 2 1 1 11 1 1
 2 4 12.5639 20.6097 1 1 1 11 1 1
 1 7 12.4189 15.2478 2 1 2 11 1 1
 2 7 12.7908 15.2066 3 1 1 11 1 1
 2 7 13.94 14.8295 2 1 1 11 1 1
 2 6 12.6417 14.833 1 1 3 11 1 1
 3 7 11.9029 13.7529 0 1 1 11 1 1
 2 6 14.4516 17.7669 1 1 2 11 1 1
 1 7 12.8671 16.5798 2 1 2 11 1 1
 2 7 13.4971 14.1963 2 1 2 11 1 1
 4 9 14.316 16.3253 0 1 3 11 1 1
 4 8 12.8058 13.7437 0 1 3 11 1 1
 2 8 13.117 13.6933 3 1 3 11 1 1
 2 8 13.246 13.9145 3 1 3 11 1 1
 2 6 12.3733 13.8183 3 1 2 11 1 1
 2 7 13.8264 15.7568 3 1 1 11 1 1
 2 7 12.9023 13.3988 3 2 3 11 1 1
 1 7 14.4206 15.0206 2 2 1 11 1 1
 2 8 12.6673 16.0826 1 2 3 11 1 1
 2 7 15.6406 20.0466 1 2 3 11 1 1
 2 7 13.2888 14.3131 3 2 2 11 1 1
 1 6 15.0603 20.2127 1 2 1 11 1 1
 2 7 12.5154 15.206 2 2 3 11 1 1
 2 6 12.2513 16.6084 3 2 1 11 1 1
 2 7 12.2397 13.7202 1 2 3 11 1 1
 4 7 12.0427 14.5915 0 2 2 11 1 1
 3 7 12.1096 14.1311 0 2 1 11 1 1
 2 7 12.5589 13.0364 2 2 1 11 1 1
 2 9 12.676 13.8294 2 2 1 11 1 1
 2 8 12.3476 15.7741 3 2 1 11 1 1
 2 1 12.12 13.1081 3 2 3 11 1 1
 2 9 12.0228 13.5089 2 2 1 11 1 1
 4 7 12.3646 13.9289 0 2 2 11 1 1
 2 9 12.2968 15.0981 3 2 3 11 1 1
 1 7 13.7265 14.9891 1 2 2 11 1 1
 2 8 11.8991 12.8809 3 2 1 11 1 1
 2 8 13.3329 14.0229 1 2 1 11 1 1
 1 1 13.3279 15.3615 1 2 1 11 1 1
 4 8 12.8247 17.8176 0 2 3 11 1 1
 4 8 12.0155 12.807 0 2 2 11 1 1
 2 8 13.0602 13.6104 2 2 2 11 1 1
 2 9 12.0612 13.8651 3 2 1 11 1 1
 2 1 12.1167 13.2876 2 2 3 11 1 1
 2 1 12.1968 14.7489 3 2 3 11 1 1
 4 1 11.8856 13.034 0 2 3 11 1 1
 4 9 12.846 14.2904 0 2 3 11 1 1
 4 7 11.9601 14.5225 0 2 2 11 1 1
 2 9 11.9077 13.9194 2 2 1 11 1 1
 2 7 16.328 19.7589 1 2 1 11 1 1
 2 8 12.062 14.2124 1 2 2 11 1 1
 2 8 11.9667 18.5092 3 2 3 11 1 1
 4 6 12.7814 14.9907 0 2 2 11 1 1
 4 7 12.1359 14.0934 0 2 2 11 1 1
 2 7 12.067 12.7347 3 2 2 11 1 1
 4 7 14.9681 15.8684 0 2 2 11 1 1
 2 7 11.7386 12.6493 2 2 2 11 1 1
 2 8 12.2492 15.3712 3 3 2 11 1 1
 2 8 12.3917 13.2397 3 3 1 11 1 1
 2 1 12.5392 14.7031 1 3 3 11 1 1
 4 4 11.8182 15.3648 0 3 2 11 1 1
 2 1 12.3231 13.2072 1 3 3 11 1 1
 4 8 12.0271 15.2061 0 3 3 11 1 1
 2 8 12.2335 12.9581 2 3 2 11 1 1
 1 7 12.2156 16.5569 1 3 2 11 1 1
 3 1 12.6341 13.7638 0 3 3 11 1 1
 2 1 12.7898 14.5054 3 3 1 11 1 1
 2 9 11.9554 14.6282 2 3 2 11 1 1
 2 9 11.9807 14.024 3 3 2 11 1 1
 2 1 11.9783 14.1697 1 3 1 11 1 1
 2 9 11.9309 13.7084 2 3 3 11 1 1
 2 8 11.8104 13.4283 1 3 2 11 1 1
 2 1 12.1714 14.2858 2 3 3 11 1 1
 4 1 12.0919 12.9856 0 3 2 11 1 1
 2 1 11.8909 12.7642 2 3 2 11 1 1
 2 1 11.7567 12.2864 1 3 1 11 1 1
 3 1 13.1962 13.7875 0 3 1 11 1 1
 3 1 12.5748 12.9974 0 3 1 11 1 1
 4 1 12.3946 12.7177 0 3 1 11 1 1
 2 1 12.8745 13.4782 2 3 1 11 1 1
 2 7 11.9629 13.6705 1 3 2 11 1 1
 2 8 11.7736 14.2003 2 3 1 11 1 1
 1 1 12.4737 14.4228 1 3 1 11 1 1
 2 8 12.4592 13.757 1 3 2 11 1 1
 2 1 12.2274 16.0342 1 3 3 11 1 1
 2 8 12.1129 13.7321 3 3 2 11 1 1
 2 8 12.0476 12.5659 1 3 1 11 1 1
 2 9 11.8808 14.7497 2 3 3 11 1 1
 4 9 11.9014 12.3885 0 3 3 11 1 1
 2 9 11.8661 12.2897 3 3 1 11 1 1
 2 7 15.7596 18.6839 1 3 2 11 1 1
 2 8 11.8328 12.7377 3 3 3 11 1 1
 2 7 12.3678 14.8286 3 3 3 11 1 1
 2 1 11.7501 14.0101 3 3 1 11 1 1
 2 1 11.9024 12.5755 2 3 2 11 1 1
 2 1 11.7703 12.0461 3 3 2 11 1 1
 2 1 11.8224 12.9192 2 3 3 11 1 1
 0 0 0 0 1 1 3 12 1 1
 2 8 14.3836 17.9479 2 1 2 12 1 1
 2 1 13.8059 16.6353 3 1 1 12 1 1
 1 3 18.5286 21.6641 3 1 2 12 1 1
 2 7 13.1114 18.0736 2 1 2 12 1 1
 2 7 12.7489 17.5838 1 1 3 12 1 1
 4 4 13.1291 16.5048 0 1 3 12 1 1
 1 5 14.3162 17.2967 1 1 3 12 1 1
 2 3 18.6865 21.348 2 1 3 12 1 1
 4 4 18.3524 20.4547 0 1 1 12 1 1
 4 6 13.0086 16.2312 0 1 1 12 1 1
 4 3 13.8178 16.8784 0 1 1 12 1 1
 1 4 16.451 19.1141 1 1 2 12 1 1
 2 7 12.3537 15.6298 3 1 2 12 1 1
 1 4 12.8744 17.9883 1 1 2 12 1 1
 3 4 12.8382 17.724 0 1 3 12 1 1
 2 6 14.8044 18.4933 3 1 2 12 1 1
 4 8 11.9054 15.3629 0 1 2 12 1 1
 4 4 16.7445 18.8409 0 1 1 12 1 1
 2 8 12.4889 15.8917 2 1 2 12 1 1
 2 1 14.0202 17.0413 2 1 1 12 1 1
 2 7 13.1141 17.2132 2 1 3 12 1 1
 2 8 13.5554 15.7527 3 1 3 12 1 1
 4 4 12.6109 15.4331 0 1 1 12 1 1
 2 2 15.1787 18.3502 3 1 2 12 1 1
 1 4 14.853 16.7529 2 1 3 12 1 1
 2 7 13.2606 15.9167 3 1 3 12 1 1
 2 7 12.3483 15.7972 1 1 1 12 1 1
 3 7 11.8615 14.9689 0 1 1 12 1 1
 1 4 14.9182 17.4186 3 1 3 12 1 1
 4 5 12.7978 15.9869 0 1 3 12 1 1
 2 9 13.1246 16.2448 2 1 1 12 1 1
 2 4 15.0876 17.0405 2 1 3 12 1 1
 2 7 12.04 15.5843 2 1 1 12 1 1
 1 6 11.6177 13.6873 1 1 2 12 1 1
 3 4 13.4135 15.7931 0 1 3 12 1 1
 1 6 11.5914 14.2327 1 1 1 12 1 1
 2 5 12.7019 16.8165 1 1 3 12 1 1
 2 7 12.4984 14.6178 2 1 2 12 1 1
 2 1 13.2868 14.7449 3 1 1 12 1 1
 2 7 12.1907 14.0284 1 2 2 12 1 1
 2 8 12.9181 15.3016 1 2 1 12 1 1
 4 6 11.994 13.4332 0 2 3 12 1 1
 1 5 12.207 14.3266 3 2 2 12 1 1
 4 7 11.89 14.1262 0 2 2 12 1 1
 1 4 13.7967 16.9229 1 2 1 12 1 1
 2 8 14.349 16.7492 2 2 3 12 1 1
 2 4 11.9527 13.5827 3 2 3 12 1 1
 1 4 14.1762 17.6435 1 2 3 12 1 1
 4 7 11.9153 15.66 0 2 1 12 1 1
 2 1 12.6527 14.2737 1 2 3 12 1 1
 2 7 12.4162 14.9988 3 2 3 12 1 1
 0 0 0 0 1 2 1 12 1 1
 2 9 12.4541 14.3686 1 2 3 12 1 1
 2 9 12.4794 13.6189 2 2 1 12 1 1
 2 9 12.2658 12.981 3 2 3 12 1 1
 1 6 11.5446 15.4451 3 2 3 12 1 1
 4 5 12.5569 16.458 0 2 2 12 1 1
 4 5 12.4918 15.7879 0 2 2 12 1 1
 2 6 12.4639 17.8704 2 2 2 12 1 1
 3 5 15.1357 16.8048 0 2 3 12 1 1
 2 9 12.3257 14.1715 3 2 3 12 1 1
 2 1 12.6722 14.2398 2 2 1 12 1 1
 2 7 11.4182 12.7584 2 2 3 12 1 1
 3 5 12.0049 13.8849 0 2 2 12 1 1
 2 4 14.0627 17.1237 1 2 2 12 1 1
 2 5 11.97 15.2254 3 2 2 12 1 1
 2 8 12.0637 13.7481 3 2 1 12 1 1
 1 6 11.9048 15.1844 1 2 1 12 1 1
 2 6 12.7626 13.6944 2 2 2 12 1 1
 2 9 12.3678 14.5286 2 2 1 12 1 1
 3 4 12.2601 15.5516 0 2 3 12 1 1
 4 3 15.3014 17.8356 0 2 2 12 1 1
 2 1 12.6689 14.8583 2 2 1 12 1 1
 4 4 13.7027 17.5644 0 2 2 12 1 1
 4 2 13.8412 16.106 0 2 2 12 1 1
 2 9 13.8093 17.568 3 2 1 12 1 1
 2 9 12.2944 15.6567 2 2 1 12 1 1
 2 1 12.7179 14.1037 3 2 1 12 1 1
 2 7 11.5637 13.2533 3 2 1 12 1 1
 2 7 11.9466 13.691 1 3 3 12 1 1
 2 1 12.5221 13.9506 3 3 1 12 1 1
 3 4 12.6551 15.3266 0 3 3 12 1 1
 2 2 14.3649 15.8764 1 3 2 12 1 1
 4 2 13.4598 14.2429 0 3 3 12 1 1
 2 7 11.5443 15.5622 3 3 2 12 1 1
 2 8 11.8964 14.9263 1 3 2 12 1 1
 2 7 11.9249 13.7305 3 3 3 12 1 1
 2 3 12.5359 13.763 2 3 2 12 1 1
 2 7 11.4785 14.5042 2 3 3 12 1 1
 2 1 12.2346 14.1414 1 3 1 12 1 1
 3 6 12.2259 15.3752 0 3 1 12 1 1
 2 4 13.2295 14.7111 2 3 2 12 1 1
 3 7 12.3264 15.0763 0 3 1 12 1 1
 2 7 13.5444 17.1362 1 3 2 12 1 1
 4 4 12.0819 14.3731 0 3 3 12 1 1
 2 4 12.9515 16.1698 2 3 3 12 1 1
 2 1 12.8026 14.4739 3 3 1 12 1 1
 2 9 12.2319 14.6354 1 3 3 12 1 1
 3 4 12.6097 14.189 0 3 2 12 1 1
 2 1 12.1864 13.6454 3 3 2 12 1 1
 2 3 12.626 15.5682 2 3 2 12 1 1
 2 8 12.201 14.367 2 3 2 12 1 1
 2 8 12.3419 14.3756 2 3 3 12 1 1
 2 3 12.8232 14.7931 2 3 3 12 1 1
 2 7 11.7293 15.9715 3 3 2 12 1 1
 2 6 11.693 13.0424 1 3 2 12 1 1
 2 7 11.6265 13.5258 1 3 1 12 1 1
 2 6 11.7522 13.4451 3 3 3 12 1 1
 3 4 13.3685 15.7302 0 3 1 12 1 1
 2 1 12.4031 15.3284 1 3 1 12 1 1
 2 5 12.003 14.1577 1 3 3 12 1 1
 2 7 12.6477 14.6915 3 3 2 12 1 1
 1 4 12.1833 14.8078 1 3 2 12 1 1
 4 3 13.8405 15.7856 0 3 2 12 1 1
 2 5 12.256 15.0234 2 3 1 12 1 1
 2 1 12.8686 14.2863 1 3 1 12 1 1
 2 1 12.0382 12.8103 2 3 1 12 1 1
 2 1 12.1346 12.9565 3 3 1 12 1 1
 2 1 12.219 13.0938 3 3 1 12 1 1
 1 8 14.0133 20.5406 1 1 2 13 1 1
 2 3 13.8993 17.8209 2 1 1 13 1 1
 2 2 14.0835 17.6971 2 1 3 13 1 1
 4 2 12.3937 15.6417 0 1 1 13 1 1
 2 2 13.0122 14.7715 3 1 1 13 1 1
 4 2 14.8496 15.6017 0 1 1 13 1 1
 1 8 12.3549 15.4766 3 1 2 13 1 1
 2 8 16.376 25.7207 1 1 3 13 1 1
 2 7 13.0126 15.5795 1 1 1 13 1 1
 1 7 12.9897 17.4988 2 1 2 13 1 1
 2 7 14.26 15.5776 2 1 3 13 1 1
 2 7 14.0874 15.6969 1 1 3 13 1 1
 1 9 13.0378 15.3634 2 1 2 13 1 1
 2 7 13.4866 15.8296 3 1 3 13 1 1
 1 7 12.948 17.0516 2 1 3 13 1 1
 1 7 13.2106 17.6612 2 1 2 13 1 1
 2 6 13.0976 17.4852 3 1 1 13 1 1
 3 7 12.1102 15.8902 0 1 3 13 1 1
 1 7 11.8939 16.8746 3 1 3 13 1 1
 3 8 12.866 17.7649 0 1 3 13 1 1
 2 8 12.5243 15.9506 1 1 2 13 1 1
 4 6 15.6318 21.267 0 1 1 13 1 1
 3 6 11.6492 14.0198 0 1 3 13 1 1
 0 0 0 0 0 1 1 13 1 1
 1 8 12.3684 14.2182 2 1 2 13 1 1
 3 7 11.7811 15.3121 0 1 2 13 1 1
 2 7 13.1645 19.4825 3 1 2 13 1 1
 2 8 12.7906 15.5787 1 1 1 13 1 1
 1 8 14.0273 15.7332 3 1 2 13 1 1
 2 9 13.1252 14.9557 3 1 2 13 1 1
 2 9 13.7526 16.3857 2 1 1 13 1 1
 1 8 11.5438 14.1362 1 1 2 13 1 1
 1 8 14.2534 17.7243 1 1 3 13 1 1
 1 8 12.0887 15.2474 1 1 3 13 1 1
 1 7 14.9056 17.8511 3 1 3 13 1 1
 4 6 12.5823 17.6795 0 1 1 13 1 1
 3 9 12.5427 14.8429 0 1 3 13 1 1
 1 7 14.7945 17.6762 2 1 3 13 1 1
 2 6 12.8927 15.7994 2 1 1 13 1 1
 4 7 12.8253 14.4038 0 1 1 13 1 1
 2 6 13.1299 16.8668 2 2 1 13 1 1
 3 8 11.9054 13.1431 0 2 3 13 1 1
 2 5 13.3195 16.7378 2 2 1 13 1 1
 3 9 11.3818 14.3357 0 2 2 13 1 1
 2 5 13.774 20.1114 1 2 1 13 1 1
 2 8 11.8732 14.6248 3 2 3 13 1 1
 4 5 12.9298 15.7497 0 2 1 13 1 1
 1 7 12.3691 14.7131 3 2 3 13 1 1
 1 6 12.1324 17.304 2 2 3 13 1 1
 1 7 15.6141 17.9687 1 2 3 13 1 1
 1 8 11.576 12.9464 1 2 2 13 1 1
 2 6 13.823 15.9995 3 2 1 13 1 1
 4 1 14.742 19.3469 0 2 2 13 1 1
 1 6 12.3312 14.8445 1 2 3 13 1 1
 1 8 13.3022 15.0276 1 2 2 13 1 1
 1 2 12.6871 22.6857 1 2 1 13 1 1
 2 7 12.7357 14.5714 2 2 3 13 1 1
 2 5 12.9848 17.0298 2 2 1 13 1 1
 3 7 12.9255 15.8274 0 2 2 13 1 1
 3 8 12.7942 18.2924 0 2 3 13 1 1
 1 5 12.2884 17.9403 3 2 2 13 1 1
 2 4 12.6579 19.7703 1 2 1 13 1 1
 3 7 13.4175 16.2826 0 2 2 13 1 1
 3 8 12.5419 15.2868 0 2 2 13 1 1
 2 7 12.7397 16.3922 2 2 2 13 1 1
 1 6 12.7612 14.7735 2 2 2 13 1 1
 3 8 11.8783 15.1061 0 2 2 13 1 1
 2 6 13.3317 15.7297 3 2 1 13 1 1
 2 6 14.1643 15.1219 2 2 1 13 1 1
 2 4 12.3494 15.3538 1 2 3 13 1 1
 2 6 13.0311 16.0861 3 2 1 13 1 1
 2 7 12.9263 15.4498 2 2 1 13 1 1
 2 8 11.9479 15.0428 3 2 3 13 1 1
 3 6 15.6361 18.3574 0 2 3 13 1 1
 2 4 12.6288 16.9837 3 2 3 13 1 1
 2 6 12.7029 16.3173 3 2 1 13 1 1
 3 7 13.2975 15.1443 0 2 2 13 1 1
 1 8 12.9279 14.2441 3 2 3 13 1 1
 2 5 13.0219 15.7108 1 2 1 13 1 1
 2 4 12.6753 15.9663 3 2 2 13 1 1
 3 7 12.6941 15.282 0 3 2 13 1 1
 1 7 11.7583 13.1656 3 3 3 13 1 1
 2 5 12.9461 16.7031 2 3 1 13 1 1
 2 4 12.6057 16.7657 3 3 1 13 1 1
 3 8 13.199 19.6969 0 3 3 13 1 1
 3 7 12.3634 17.779 0 3 2 13 1 1
 1 4 13.5553 18.566 3 3 2 13 1 1
 2 6 12.6702 18.6259 1 3 2 13 1 1
 4 2 12.5324 20.2985 0 3 1 13 1 1
 2 4 13.2179 16.4034 3 3 1 13 1 1
 4 5 15.1081 19.3415 0 3 1 13 1 1
 1 7 13.2469 15.1694 2 3 3 13 1 1
 2 4 13.36 17.2842 2 3 2 13 1 1
 4 4 13.4528 14.9692 0 3 1 13 1 1
 1 6 12.5531 14.2398 2 3 2 13 1 1
 1 6 12.7356 14.8125 2 3 3 13 1 1
 0 0 0 0 1 3 3 13 1 1
 3 7 12.0389 14.683 0 3 3 13 1 1
 1 8 13.0003 15.9317 1 3 2 13 1 1
 2 4 13.3129 15.7827 1 3 2 13 1 1
 2 8 12.779 15.6856 1 3 1 13 1 1
 2 3 11.853 15.0101 3 3 2 13 1 1
 2 3 13.9683 15.7818 1 3 1 13 1 1
 1 5 12.654 15.3936 1 3 2 13 1 1
 1 7 13.1583 16.285 1 3 3 13 1 1
 1 8 12.3233 15.0631 1 3 3 13 1 1
 2 5 13.6501 15.0669 1 3 1 13 1 1
 2 7 12.1454 13.7866 3 3 3 13 1 1
 2 5 12.3776 17.7916 2 3 2 13 1 1
 3 7 12.1298 13.306 0 3 3 13 1 1
 1 7 13.5164 17.3135 1 3 2 13 1 1
 2 5 13.9699 17.301 3 3 1 13 1 1
 1 2 12.6474 17.7281 2 3 2 13 1 1
 2 8 12.5592 14.4734 2 3 3 13 1 1
 2 4 13.9041 16.3963 1 3 1 13 1 1
 2 3 12.8418 16.4551 3 3 1 13 1 1
 2 6 13.318 15.1042 3 3 2 13 1 1
 2 6 12.8023 14.0134 3 3 2 13 1 1
 1 7 11.9852 14.2251 2 3 3 13 1 1
 1 8 27.0335 33.2487 2 1 1 14 1 1
 2 1 14.8942 18.4617 3 1 2 14 1 1
 3 9 13.415 21.0082 0 1 3 14 1 1
 3 1 12.2315 15.2613 0 1 3 14 1 1
 2 6 15.9708 19.6938 1 1 2 14 1 1
 3 8 11.8097 15.3743 0 1 3 14 1 1
 3 1 11.5425 13.9954 0 1 1 14 1 1
 2 8 13.092 17.0474 2 1 1 14 1 1
 1 6 17.9238 22.376 1 1 3 14 1 1
 2 6 14.3502 16.885 3 1 2 14 1 1
 1 7 15.8664 20.2078 1 1 3 14 1 1
 2 7 12.3711 13.895 2 1 2 14 1 1
 3 9 11.6085 14.8616 0 1 1 14 1 1
 2 9 11.8661 13.3758 1 1 1 14 1 1
 1 5 20.1285 23.5864 1 1 1 14 1 1
 2 7 12.1309 16.7403 3 1 2 14 1 1
 2 1 12.676 15.1151 2 1 1 14 1 1
 2 6 12.3058 14.5202 2 1 3 14 1 1
 2 8 12.2754 16.2895 1 1 2 14 1 1
 3 1 11.9749 13.8583 0 1 1 14 1 1
 1 9 12.2293 13.8655 2 1 3 14 1 1
 2 8 12.0212 15.5161 1 1 3 14 1 1
 3 1 11.6311 13.4018 0 1 1 14 1 1
 2 8 12.639 15.9248 2 1 3 14 1 1
 2 9 12.076 13.8234 3 1 3 14 1 1
 2 8 12.0328 14.3005 3 1 3 14 1 1
 2 8 12.2159 13.9901 3 1 3 14 1 1
 2 1 12.2724 14.0806 2 1 3 14 1 1
 4 7 12.2578 14.3388 0 1 2 14 1 1
 2 8 11.285 12.7632 2 1 2 14 1 1
 3 1 11.2195 12.9611 0 1 1 14 1 1
 2 8 12.4476 14.6404 2 1 2 14 1 1
 2 1 12.577 14.172 3 1 1 14 1 1
 3 6 12.6039 15.8098 0 1 3 14 1 1
 2 1 12.469 15.4271 3 1 1 14 1 1
 2 8 12.9699 15.8296 2 1 2 14 1 1
 1 8 11.9744 13.2484 1 1 3 14 1 1
 2 8 11.9749 13.2132 1 1 2 14 1 1
 0 0 0 0 0 1 1 14 1 1
 2 8 11.7159 13.7648 3 1 2 14 1 1
 3 8 11.2341 12.9047 0 2 3 14 1 1
 3 1 11.7563 12.9121 0 2 1 14 1 1
 4 7 11.6301 15.624 0 2 2 14 1 1
 1 1 11.7605 13.0278 1 2 1 14 1 1
 2 8 12.1352 13.9651 2 2 2 14 1 1
 2 1 12.0557 13.9041 3 2 1 14 1 1
 2 1 11.8939 12.6903 1 2 1 14 1 1
 2 6 12.1335 17.0454 3 2 2 14 1 1
 2 9 11.8472 16.3266 3 2 3 14 1 1
 2 1 12.7069 14.1287 1 2 1 14 1 1
 4 8 12.1897 14.0586 0 2 2 14 1 1
 2 1 12.0777 13.679 2 2 1 14 1 1
 2 9 12.249 13.9627 2 2 3 14 1 1
 2 1 12.0584 14.0299 3 2 3 14 1 1
 2 8 11.8991 13.0827 1 2 2 14 1 1
 2 1 12.0544 18.7437 2 2 1 14 1 1
 2 1 12.8881 14.0495 3 2 1 14 1 1
 2 1 12.7084 13.6022 2 2 1 14 1 1
 2 1 12.5471 13.7587 3 2 3 14 1 1
 2 1 12.3566 13.0562 3 2 1 14 1 1
 2 1 12.622 14.255 1 2 3 14 1 1
 2 8 11.8491 14.7556 2 2 1 14 1 1
 2 6 15.4493 17.4413 2 2 1 14 1 1
 1 9 12.1391 14.6289 1 2 3 14 1 1
 1 1 11.7383 13.5359 1 2 1 14 1 1
 2 1 13.0526 14.6446 1 2 3 14 1 1
 4 8 12.623 15.8109 0 2 2 14 1 1
 4 8 12.2807 12.9241 0 2 2 14 1 1
 3 8 11.698 13.9125 0 2 3 14 1 1
 2 1 11.8364 13.2922 3 2 1 14 1 1
 3 8 12.0439 14.4137 0 2 3 14 1 1
 2 1 11.9455 13.689 3 2 3 14 1 1
 4 8 12.7142 14.4383 0 2 2 14 1 1
 2 8 12.8208 15.5783 2 2 3 14 1 1
 2 8 12.2705 14.0718 2 2 2 14 1 1
 2 8 11.9908 12.5914 3 2 2 14 1 1
 4 8 12.537 13.9892 0 2 2 14 1 1
 2 1 12.3381 18.1116 3 2 3 14 1 1
 2 8 12.577 13.9638 1 2 2 14 1 1
 4 8 12.208 12.7794 0 2 2 14 1 1
 2 8 11.6611 13.4785 1 3 1 14 1 1
 2 1 12.0626 13.5374 2 3 3 14 1 1
 2 8 11.954 13.2291 2 3 2 14 1 1
 2 8 11.9689 12.6191 2 3 2 14 1 1
 2 9 12.0095 14.8583 1 3 1 14 1 1
 2 8 12.1369 14.2159 3 3 1 14 1 1
 2 9 12.2638 14.8688 2 3 3 14 1 1
 2 1 12.0278 13.1632 3 3 1 14 1 1
 2 8 12.0252 13.6157 3 3 2 14 1 1
 2 8 11.9119 12.5056 1 3 2 14 1 1
 2 8 12.0811 13.7681 3 3 2 14 1 1
 3 7 11.3642 14.1929 0 3 3 14 1 1
 2 8 12.0311 15.1204 3 3 2 14 1 1
 2 1 12.1032 15.2748 1 3 1 14 1 1
 2 8 12.4949 14.1742 1 3 2 14 1 1
 2 7 12.2065 13.7735 3 3 1 14 1 1
 2 8 12.5817 14.3408 1 3 2 14 1 1
 2 8 12.2209 14.142 2 3 2 14 1 1
 4 8 12.2457 13.4049 0 3 2 14 1 1
 2 8 12.0557 12.7076 3 3 2 14 1 1
 3 1 11.407 12.8157 0 3 1 14 1 1
 2 1 11.9734 13.137 2 3 3 14 1 1
 2 8 12.8489 14.2809 2 3 2 14 1 1
 2 8 12.1176 12.6358 1 3 2 14 1 1
 2 1 12.7112 14.0328 3 3 3 14 1 1
 2 1 12.3851 14.3472 2 3 1 14 1 1
 2 1 12.0247 12.632 1 3 1 14 1 1
 2 1 12.0588 12.5695 3 3 1 14 1 1
 2 1 11.9073 14.0133 1 3 3 14 1 1
 4 8 11.9282 13.4811 0 3 2 14 1 1
 2 8 12.5271 14.0308 1 3 2 14 1 1
 2 1 11.8422 13.2247 3 3 3 14 1 1
 3 8 11.7347 14.0951 0 3 3 14 1 1
 2 1 11.8401 12.8217 2 3 3 14 1 1
 2 9 12.0348 13.5584 1 3 3 14 1 1
 3 1 11.6922 13.0972 0 3 1 14 1 1
 3 8 11.5552 13.1007 0 3 3 14 1 1
 3 1 11.5019 12.6589 0 3 1 14 1 1
 2 8 11.8048 13.8786 1 3 3 14 1 1
 2 1 11.8503 13.4708 2 3 1 14 1 1
 4 5 16.9309 21.0916 0 1 3 15 1 1
 2 6 14.1371 17.5223 2 1 2 15 1 1
 2 5 13.2391 14.7672 1 1 1 15 1 1
 1 3 13.1728 17.0628 1 1 2 15 1 1
 1 6 14.1163 17.2909 2 1 1 15 1 1
 4 4 12.607 15.0356 0 1 1 15 1 1
 2 8 13.1167 16.0019 2 1 3 15 1 1
 2 7 12.9239 15.6325 3 1 2 15 1 1
 4 7 12.9904 14.9651 0 1 1 15 1 1
 2 5 13.1534 16.2516 3 1 3 15 1 1
 1 4 12.8561 15.0624 2 1 2 15 1 1
 2 5 13.7006 16.2716 2 1 2 15 1 1
 2 7 13.7472 15.7199 2 1 3 15 1 1
 4 6 12.799 15.7725 0 1 1 15 1 1
 2 7 12.8205 16.3797 1 1 3 15 1 1
 4 6 13.1435 15.8814 0 1 1 15 1 1
 2 5 17.3081 19.8498 3 1 3 15 1 1
 1 3 14.9443 17.4877 1 1 3 15 1 1
 1 4 11.3986 14.0583 2 1 2 15 1 1
 2 4 15.5569 17.0628 2 1 3 15 1 1
 1 3 12.8553 15.1856 2 1 1 15 1 1
 1 3 12.4896 13.6542 3 1 2 15 1 1
 1 5 13.368 15.9625 1 1 3 15 1 1
 1 4 12.9091 16.4364 1 1 2 15 1 1
 2 7 13.6105 17.0343 3 1 2 15 1 1
 2 6 13.1933 15.3369 3 1 1 15 1 1
 3 5 13.942 15.7656 0 1 1 15 1 1
 3 6 13.4391 14.7307 0 1 3 15 1 1
 2 8 13.7882 16.5573 3 1 3 15 1 1
 2 7 14.0415 16.6276 3 1 1 15 1 1
 3 6 12.2221 14.2456 0 1 1 15 1 1
 1 6 11.5498 12.2809 2 1 3 15 1 1
 3 6 12.2666 13.3046 0 1 3 15 1 1
 2 5 13.272 16.5574 1 1 2 15 1 1
 2 5 12.8713 15.3055 3 1 2 15 1 1
 1 8 12.8211 15.8816 1 1 3 15 1 1
 2 7 13.6696 16.0736 2 1 1 15 1 1
 2 7 12.9937 13.8502 1 1 1 15 1 1
 3 6 13.5404 15.9925 0 1 3 15 1 1
 3 7 13.4178 15.2733 0 1 2 15 1 1
 3 7 11.9774 13.1178 0 2 3 15 1 1
 3 7 11.5862 12.7807 0 2 2 15 1 1
 3 6 13.3757 15.7295 0 2 3 15 1 1
 2 8 13.2536 16.044 2 2 1 15 1 1
 2 6 13.8462 16.9791 1 2 1 15 1 1
 2 8 12.3997 14.7305 2 2 1 15 1 1
 2 7 12.7043 15.0986 3 2 3 15 1 1
 2 8 13.1098 14.0859 3 2 3 15 1 1
 3 8 12.6891 14.5903 0 2 1 15 1 1
 3 8 13.4035 14.5783 0 2 2 15 1 1
 2 9 14.3822 17.6331 2 2 3 15 1 1
 2 8 13.4091 15.1268 3 2 1 15 1 1
 2 9 13.0834 15.032 3 2 1 15 1 1
 3 8 12.3907 15.027 0 2 2 15 1 1
 2 8 13.3998 14.7099 1 2 2 15 1 1
 2 1 12.5532 14.047 3 2 3 15 1 1
 2 1 12.2883 12.8107 3 2 3 15 1 1
 3 7 12.1686 14.0486 0 2 2 15 1 1
 2 5 14.0564 16.0192 2 2 2 15 1 1
 1 8 12.0874 14.8743 1 2 1 15 1 1
 2 9 13.3395 16.276 2 2 1 15 1 1
 2 9 12.3931 13.2711 3 2 1 15 1 1
 2 8 12.1216 15.0871 2 2 2 15 1 1
 2 1 12.6648 13.993 2 2 1 15 1 1
 1 8 12.7683 16.3177 1 2 1 15 1 1
 3 9 12.6181 13.9451 0 2 2 15 1 1
 2 8 13.8664 15.7369 1 2 2 15 1 1
 3 8 11.9641 13.4285 0 2 3 15 1 1
 3 8 12.2496 13.7362 0 2 2 15 1 1
 2 9 12.8644 14.6657 3 2 2 15 1 1
 2 9 12.3537 13.2524 2 2 1 15 1 1
 2 8 12.8096 15.2777 1 2 3 15 1 1
 2 8 12.5594 14.8674 3 2 1 15 1 1
 2 6 12.6607 15.5834 3 2 2 15 1 1
 2 5 13.9483 15.4837 2 2 3 15 1 1
 2 5 12.2732 13.02 1 2 3 15 1 1
 3 8 12.0916 14.9314 0 2 2 15 1 1
 2 9 12.2177 14.1067 3 2 3 15 1 1
 1 8 11.8442 13.6027 1 2 3 15 1 1
 2 7 12.859 15.3176 1 2 1 15 1 1
 2 9 12.6991 14.6307 1 3 1 15 1 1
 1 9 11.743 13.6463 1 3 1 15 1 1
 3 8 12.756 16.701 0 3 1 15 1 1
 2 7 12.4851 13.8605 2 3 3 15 1 1
 3 9 13.6751 15.3472 0 3 3 15 1 1
 2 7 14.074 15.6772 2 3 3 15 1 1
 2 9 12.1202 13.536 3 3 1 15 1 1
 1 7 13.5821 16.0373 1 3 2 15 1 1
 2 8 12.8134 14.4508 1 3 2 15 1 1
 2 7 12.0673 14.5306 2 3 2 15 1 1
 2 8 12.6493 14.2963 2 3 1 15 1 1
 2 7 12.2192 13.6455 1 3 2 15 1 1
 3 8 12.625 16.2964 0 3 3 15 1 1
 2 9 12.138 13.3851 3 3 2 15 1 1
 2 8 12.0827 14.1384 3 3 1 15 1 1
 2 8 13.2461 14.2775 3 3 2 15 1 1
 2 9 12.2282 13.6306 2 3 3 15 1 1
 3 8 13.698 15.2975 0 3 1 15 1 1
 2 1 12.2148 13.4337 1 3 3 15 1 1
 2 9 12.3774 13.8617 2 3 2 15 1 1
 3 7 12.4939 14.3577 0 3 2 15 1 1
 3 8 11.9951 13.6723 0 3 1 15 1 1
 2 8 12.5575 14.6462 3 3 3 15 1 1
 3 8 12.4195 13.2087 0 3 2 15 1 1
 1 7 13.5446 14.6703 1 3 2 15 1 1
 2 7 13.1193 14.1143 3 3 1 15 1 1
 1 8 11.9551 14.0551 1 3 2 15 1 1
 1 7 12.535 14.627 3 3 3 15 1 1
 1 8 12.9345 14.5246 1 3 3 15 1 1
 2 8 12.4621 13.3536 2 3 2 15 1 1
 3 7 12.8809 14.6961 0 3 3 15 1 1
 2 8 12.1928 13.3112 2 3 2 15 1 1
 2 8 12.0955 13.8517 2 3 3 15 1 1
 2 1 12.3951 13.7852 3 3 1 15 1 1
 2 9 11.9625 13.2138 2 3 1 15 1 1
 2 8 12.4462 13.903 3 3 2 15 1 1
 2 8 11.9212 12.6662 1 3 3 15 1 1
 2 9 12.2312 14.2647 3 3 2 15 1 1
 2 8 11.9492 13.2432 1 3 1 15 1 1
 2 8 11.9243 14.414 1 3 1 15 1 1
 2 1 25.6698 30.8934 1 1 2 2 1 2
 2 1 13.9643 14.892 1 1 3 2 1 2
 2 1 12.9244 13.6805 1 1 3 2 1 2
 4 7 16.1463 24.4883 0 1 2 2 1 2
 2 1 14.9824 17.5987 3 1 1 2 1 2
 2 1 12.7896 13.8112 1 1 3 2 1 2
 2 1 13.0433 14.1025 3 1 3 2 1 2
 2 6 22.3153 26.6724 1 1 2 2 1 2
 2 1 13.3622 17.3289 3 1 2 2 1 2
 1 9 13.1671 17.234 2 1 3 2 1 2
 4 4 13.9287 19.5728 0 1 2 2 1 2
 4 6 12.7249 13.6693 0 1 2 2 1 2
 2 8 13.4488 17.0056 2 1 3 2 1 2
 2 4 15.8707 18.4654 3 1 2 2 1 2
 2 6 19.9351 24.7607 2 1 3 2 1 2
 2 3 16.3778 19.2257 1 1 2 2 1 2
 1 5 11.3216 14.64 2 1 1 2 1 2
 3 5 11.206 11.9255 0 1 1 2 1 2
 2 5 13.8974 14.9686 1 1 2 2 1 2
 2 1 12.6935 17.6795 3 1 2 2 1 2
 1 6 14.873 19.0787 2 1 3 2 1 2
 2 6 12.7693 15.1472 3 1 1 2 1 2
 2 1 12.7362 14.6519 3 1 1 2 1 2
 1 9 13.0273 21.3101 2 1 1 2 1 2
 3 8 12.3158 13.357 0 1 1 2 1 2
 3 7 12.722 15.3373 0 1 1 2 1 2
 3 8 11.5533 15.9616 0 1 3 2 1 2
 3 9 12.9694 16.1308 0 1 1 2 1 2
 4 0 14.2165 23.3902 0 1 3 2 1 2
 1 9 12.5493 16.0406 1 1 1 2 1 2
 2 9 14.768 16.5117 3 1 3 2 1 2
 2 1 13.6746 14.9 2 1 1 2 1 2
 3 9 13.2368 16.4773 0 1 3 2 1 2
 2 8 12.2619 15.7072 2 1 2 2 1 2
 2 5 13.5863 15.2671 2 1 2 2 1 2
 2 1 12.4869 14.0994 3 1 1 2 1 2
 2 6 13.5146 18.8065 1 1 1 2 1 2
 2 1 12.701 13.9566 1 1 1 2 1 2
 2 1 14.4733 17.6323 2 1 2 2 1 2
 2 8 12.9051 17.6428 3 1 3 2 1 2
 2 9 12.8886 18.2809 1 2 2 2 1 2
 2 1 12.7122 16.8163 2 2 3 2 1 2
 2 1 13.9201 14.8525 3 2 3 2 1 2
 2 8 13.5422 17.6213 3 2 2 2 1 2
 2 8 13.5795 19.6785 2 2 1 2 1 2
 2 1 13.055 15.3642 3 2 3 2 1 2
 2 1 13.3684 19.2721 1 2 2 2 1 2
 2 1 15.076 16.2546 3 2 1 2 1 2
 2 1 13.2602 15.8994 3 2 1 2 1 2
 2 1 13.4776 16.2242 3 2 2 2 1 2
 2 1 14.2864 18.0511 3 2 2 2 1 2
 4 1 15.0722 19.2715 0 2 3 2 1 2
 2 1 13.0723 14.6767 2 2 1 2 1 2
 3 1 13.5438 20.4812 0 2 1 2 1 2
 3 9 11.9499 15.4366 0 2 1 2 1 2
 2 6 14.1987 17.8382 2 2 3 2 1 2
 2 1 13.0706 15.1249 3 2 3 2 1 2
 2 1 13.049 14.6708 2 2 2 2 1 2
 4 6 13.5834 18.073 0 2 3 2 1 2
 2 6 13.9552 16.2711 1 3 2 2 1 2
 1 5 13.9414 16.2159 1 3 3 2 1 2
 2 9 12.9377 17.1914 1 3 3 2 1 2
 3 6 15.6805 17.8092 0 3 2 2 1 2
 2 1 12.5151 15.1523 3 3 1 2 1 2
 2 4 16.442 19.4554 1 3 3 2 1 2
 1 1 12.5019 14.0488 3 3 3 2 1 2
 2 9 13.6371 15.7269 1 3 2 2 1 2
 2 9 12.8949 14.6711 3 3 2 2 1 2
 2 6 13.261 18.6041 2 3 3 2 1 2
 3 7 12.9645 17.6821 0 3 2 2 1 2
 3 7 11.959 12.8496 0 3 2 2 1 2
 2 8 13.4136 16.212 2 3 3 2 1 2
 2 1 12.6349 14.7957 3 3 2 2 1 2
 2 9 13.4817 19.2621 2 3 3 2 1 2
 0 0 0 0 1 3 2 2 1 2
 2 1 12.0933 14.4064 2 3 1 2 1 2
 3 9 13.5168 15.1378 0 3 1 2 1 2
 2 9 12.6871 13.4816 1 3 2 2 1 2
 2 1 12.719 15.0744 3 3 2 2 1 2
 2 0 11.9732 19.7941 2 3 3 2 1 2
 2 1 12.3895 14.8663 3 3 1 2 1 2
 2 1 15.1907 17.1608 3 3 1 2 1 2
 1 8 20.069 23.1659 2 3 1 2 1 2
 4 5 12.8538 19.8399 0 3 1 2 1 2
 4 5 15.3825 18.9475 0 3 1 2 1 2
 4 8 20.445 26.8588 0 3 3 2 1 2
 3 6 14.1924 17.0143 0 3 1 2 1 2
 3 8 12.0223 18.6495 0 3 3 2 1 2
 1 8 11.7412 12.6621 1 3 1 2 1 2
 2 8 13.116 14.779 3 3 3 2 1 2
 2 1 12.6293 14.2965 2 3 1 2 1 2
 3 8 12.4356 14.7434 0 3 3 2 1 2
 2 1 13.2325 15.1629 2 3 2 2 1 2
 2 1 12.482 19.4844 2 3 2 2 1 2
 2 1 12.7292 14.727 3 3 1 2 1 2
 2 1 14.0713 15.3602 1 3 1 2 1 2
 1 1 13.2332 14.4239 1 3 1 2 1 2
 2 1 12.5687 13.9247 2 3 2 2 1 2
 2 6 12.9878 14.6276 3 3 3 2 1 2
 3 NaN 47.4615 NaN 0 1 3 3 1 2
 2 1 14.1061 17.886 2 1 2 3 1 2
 2 9 14.5765 18.1676 1 1 1 3 1 2
 2 8 14.7427 22.3893 1 1 2 3 1 2
 2 7 14.4999 19.7981 2 1 1 3 1 2
 4 1 16.3524 22.0405 0 1 1 3 1 2
 2 8 14.0005 17.9395 2 1 3 3 1 2
 2 1 12.9563 17.0255 3 1 2 3 1 2
 3 8 13.1356 19.1902 0 1 1 3 1 2
 2 1 14.7679 16.8997 3 1 3 3 1 2
 2 1 13.9614 15.9859 2 1 2 3 1 2
 2 1 14.0552 15.6722 2 1 2 3 1 2
 2 1 13.6518 17.4294 2 1 3 3 1 2
 4 3 20.6462 25.9439 0 1 1 3 1 2
 2 9 14.7185 20.0646 1 1 3 3 1 2
 3 8 13.2675 15.1227 0 1 1 3 1 2
 2 1 13.9029 16.1488 3 1 3 3 1 2
 2 1 12.9453 19.4874 1 1 3 3 1 2
 2 1 14.4034 18.0902 2 1 2 3 1 2
 2 1 13.1572 14.93 2 1 3 3 1 2
 2 1 12.5346 13.5403 2 1 1 3 1 2
 2 1 12.7907 13.7276 3 1 2 3 1 2
 1 8 11.9783 13.6697 1 1 3 3 1 2
 2 1 13.1208 15.3837 1 1 2 3 1 2
 2 1 12.4269 13.4756 3 1 2 3 1 2
 2 1 13.3032 14.1378 3 1 1 3 1 2
 3 1 14.6177 15.7219 0 1 1 3 1 2
 3 9 12.2948 13.7675 0 1 3 3 1 2
 2 1 14.2565 16.4369 3 1 3 3 1 2
 2 1 13.4195 15.4619 3 1 1 3 1 2
 3 1 14.8751 15.7668 0 1 1 3 1 2
 2 1 13.4729 14.601 2 1 3 3 1 2
 3 1 12.3361 14.3127 0 1 3 3 1 2
 2 1 14.0174 16.3184 1 1 2 3 1 2
 2 1 13.8178 14.77 3 1 2 3 1 2
 2 1 13.4088 14.642 1 1 3 3 1 2
 2 7 12.3635 14.2332 2 1 1 3 1 2
 2 1 13.3825 15.9741 1 1 1 3 1 2
 3 1 11.9846 13.7924 0 1 3 3 1 2
 4 1 12.8478 14.7708 0 1 2 3 1 2
 3 1 14.637 16.3361 0 2 3 3 1 2
 4 1 12.4088 14.7121 0 2 2 3 1 2
 3 1 15.9494 17.6141 0 2 3 3 1 2
 2 1 13.3258 15.4765 2 2 1 3 1 2
 2 1 13.1628 15.3175 1 2 1 3 1 2
 2 1 12.8773 13.5015 2 2 1 3 1 2
 2 1 13.1931 15.7445 3 2 3 3 1 2
 2 1 12.9199 15.398 3 2 3 3 1 2
 3 1 11.5868 12.5449 0 2 1 3 1 2
 4 1 13.5158 14.2242 0 2 2 3 1 2
 1 1 12.157 13.1508 2 2 3 3 1 2
 2 1 12.4615 14.5964 3 2 1 3 1 2
 2 1 13.2206 15.1629 3 2 1 3 1 2
 4 1 11.9586 12.8563 0 2 2 3 1 2
 2 1 12.848 13.6927 1 2 2 3 1 2
 2 1 13.1626 14.0202 3 2 3 3 1 2
 2 1 12.9353 13.6519 3 2 3 3 1 2
 4 1 11.8473 12.5647 0 2 2 3 1 2
 2 1 12.6585 14.579 2 2 2 3 1 2
 2 9 12.0575 13.2405 1 2 1 3 1 2
 2 1 12.442 14.2473 2 2 1 3 1 2
 2 1 13.0721 16.2386 3 2 1 3 1 2
 2 1 12.8578 15.9297 2 2 2 3 1 2
 2 1 12.5844 13.3172 2 2 1 3 1 2
 2 1 12.9155 13.6745 1 2 1 3 1 2
 4 9 11.483 13.7397 0 2 2 3 1 2
 2 1 12.6992 14.538 1 2 2 3 1 2
 3 1 15.1112 17.0156 0 2 3 3 1 2
 4 8 11.0637 13.5815 0 2 2 3 1 2
 2 1 12.8224 17.1418 3 2 2 3 1 2
 2 1 12.8043 13.6691 2 2 1 3 1 2
 2 1 13.0617 14.0322 1 2 3 3 1 2
 2 1 13.0377 13.8539 3 2 1 3 1 2
 2 1 12.5074 13.365 3 2 2 3 1 2
 2 1 12.2351 12.9273 2 2 3 3 1 2
 2 1 12.2605 12.8948 1 2 3 3 1 2
 4 9 11.8616 16.2381 0 2 2 3 1 2
 2 1 12.5481 14.4917 3 2 3 3 1 2
 1 1 16.8067 18.8058 1 2 3 3 1 2
 2 1 13.7351 15.1251 1 2 1 3 1 2
 2 1 12.5433 13.2745 1 3 1 3 1 2
 2 1 12.2065 19.1897 1 3 1 3 1 2
 3 1 13.7408 14.5417 0 3 1 3 1 2
 2 1 12.1473 12.7968 2 3 3 3 1 2
 4 1 11.7998 17.0072 0 3 3 3 1 2
 2 1 14.8557 16.6159 2 3 3 3 1 2
 2 1 12.6193 14.0025 3 3 1 3 1 2
 2 1 12.7308 13.5196 1 3 2 3 1 2
 2 1 12.1846 13.2223 1 3 2 3 1 2
 1 1 13.3435 14.1618 2 3 2 3 1 2
 2 1 12.0986 12.6775 2 3 1 3 1 2
 1 1 12.7664 13.402 1 3 2 3 1 2
 4 1 13.2136 13.7524 0 3 3 3 1 2
 2 1 12.1887 13.0314 3 3 2 3 1 2
 2 1 12.6346 13.285 3 3 1 3 1 2
 2 1 12.1874 12.7619 3 3 2 3 1 2
 2 1 12.3536 12.9691 2 3 3 3 1 2
 3 1 11.7975 12.3476 0 3 1 3 1 2
 2 1 12.1757 12.763 1 3 3 3 1 2
 2 1 12.4314 13.0655 2 3 2 3 1 2
 3 1 11.8585 12.4374 0 3 2 3 1 2
 3 1 11.7794 12.4172 0 3 1 3 1 2
 2 1 12.7598 13.2586 3 3 3 3 1 2
 3 1 12.1985 12.7475 0 3 2 3 1 2
 2 1 12.3792 13.0067 1 3 2 3 1 2
 2 1 12.4671 13.0678 3 3 1 3 1 2
 1 1 11.7902 12.4711 1 3 2 3 1 2
 2 1 12.2934 12.797 3 3 3 3 1 2
 3 6 16.0662 30.3941 0 1 3 4 1 2
 2 5 21.1928 28.0217 2 1 2 4 1 2
 2 5 14.3103 17.8409 1 1 1 4 1 2
 1 9 12.315 17.1011 1 1 2 4 1 2
 1 5 13.0374 18.4949 2 1 1 4 1 2
 3 5 11.9359 14.5971 0 1 1 4 1 2
 1 5 12.1208 13.693 2 1 3 4 1 2
 1 6 12.7456 17.5416 3 1 2 4 1 2
 3 6 13.0049 15.933 0 1 1 4 1 2
 2 6 12.4435 13.9571 3 1 3 4 1 2
 2 1 13.2904 16.5606 2 1 2 4 1 2
 2 1 13.1001 14.4775 2 1 2 4 1 2
 2 4 16.3371 19.7449 2 1 3 4 1 2
 3 6 12.2517 17.3735 0 1 1 4 1 2
 1 5 14.8988 17.3782 1 1 3 4 1 2
 3 6 11.9222 16.9305 0 1 1 4 1 2
 2 8 13.1651 17.0296 3 1 3 4 1 2
 2 7 12.6894 14.4616 1 1 3 4 1 2
 1 7 12.3958 17.5112 2 1 2 4 1 2
 1 7 12.3775 13.9854 2 1 3 4 1 2
 2 4 14.9297 20.4026 2 1 1 4 1 2
 1 4 17.3171 18.335 3 1 2 4 1 2
 1 5 11.7771 16.24 1 1 3 4 1 2
 1 5 33.3646 36.5268 1 1 2 4 1 2
 1 6 11.8969 15.1734 3 1 2 4 1 2
 1 9 12.2054 15.4485 3 1 1 4 1 2
 3 4 14.5774 16.8781 0 1 1 4 1 2
 3 4 13.5155 14.3678 0 1 3 4 1 2
 2 6 13.4989 17.0008 3 1 3 4 1 2
 2 6 13.4546 17.6674 3 1 1 4 1 2
 4 4 12.8227 16.4271 0 1 1 4 1 2
 2 8 13.5677 16.0705 2 1 3 4 1 2
 3 4 12.0378 15.9744 0 1 3 4 1 2
 1 7 11.9013 17.2726 1 1 2 4 1 2
 2 1 13.1908 15.7257 3 1 2 4 1 2
 2 5 14.2539 18.8249 1 1 3 4 1 2
 2 6 14.665 17.7879 2 1 1 4 1 2
 2 6 12.313 15.4306 1 1 1 4 1 2
 3 4 13.9311 15.7979 0 1 3 4 1 2
 3 6 15.7368 17.7573 0 1 2 4 1 2
 3 6 12.1968 13.6731 0 2 3 4 1 2
 3 6 12.6892 14.0745 0 2 2 4 1 2
 3 6 13.0946 14.1657 0 2 3 4 1 2
 2 1 13.2185 15.8301 2 2 1 4 1 2
 2 4 13.9779 18.8892 1 2 1 4 1 2
 1 6 13.459 17.0869 2 2 1 4 1 2
 2 6 13.0382 14.5595 3 2 3 4 1 2
 2 5 14.8227 17.2219 3 2 3 4 1 2
 3 6 11.886 13.887 0 2 1 4 1 2
 3 6 12.0992 13.1139 0 2 2 4 1 2
 2 4 12.9332 14.2793 2 2 3 4 1 2
 2 7 12.697 14.8767 3 2 1 4 1 2
 2 1 12.5371 13.8341 3 2 1 4 1 2
 4 5 13.979 16.482 0 2 2 4 1 2
 2 5 12.8581 13.7049 1 2 2 4 1 2
 2 6 12.5399 15.7481 3 2 3 4 1 2
 2 7 12.306 13.3944 3 2 3 4 1 2
 3 4 13.1095 15.375 0 2 2 4 1 2
 2 4 15.5462 16.3598 2 2 2 4 1 2
 1 5 12.0988 13.3968 1 2 1 4 1 2
 1 5 11.4633 12.2756 2 2 1 4 1 2
 2 6 12.2882 14.3807 3 2 1 4 1 2
 1 5 11.7709 14.8105 2 2 2 4 1 2
 2 1 12.0867 13.5087 2 2 1 4 1 2
 2 4 12.188 15.0247 1 2 1 4 1 2
 4 4 13.9737 14.776 0 2 2 4 1 2
 1 4 12.1635 12.8644 1 2 2 4 1 2
 3 5 12.4349 13.6147 0 2 3 4 1 2
 4 4 12.3247 16.0596 0 2 2 4 1 2
 2 1 12.9262 14.2811 3 2 2 4 1 2
 2 2 12.8099 18.3649 2 2 1 4 1 2
 1 4 15.0925 18.4215 1 2 3 4 1 2
 1 4 12.3943 13.1922 3 2 1 4 1 2
 2 6 12.0519 14.0703 3 2 2 4 1 2
 2 9 13.0335 14.516 2 2 3 4 1 2
 2 8 12.47 14.1473 1 2 3 4 1 2
 4 4 12.617 19.1171 0 2 2 4 1 2
 2 4 12.9942 14.171 3 2 3 4 1 2
 1 4 11.8087 12.5486 1 2 3 4 1 2
 1 4 12.2934 12.889 1 2 1 4 1 2
 2 1 12.397 13.7525 1 3 1 4 1 2
 2 2 13.3652 16.1262 1 3 1 4 1 2
 3 5 11.929 13.7921 0 3 1 4 1 2
 2 1 11.9811 13.7606 2 3 3 4 1 2
 3 4 12.3109 14.3174 0 3 3 4 1 2
 1 5 12.5094 13.0747 2 3 3 4 1 2
 2 5 12.2866 13.2402 3 3 1 4 1 2
 2 4 12.2541 14.3416 1 3 2 4 1 2
 2 1 12.6601 14.3101 1 3 2 4 1 2
 2 4 12.1053 14.8793 2 3 2 4 1 2
 2 5 12.6754 14.7853 2 3 1 4 1 2
 2 1 11.939 13.6103 1 3 2 4 1 2
 3 4 12.0797 16.2038 0 3 3 4 1 2
 2 1 12.0636 14.1451 3 3 2 4 1 2
 2 5 12.5101 14.7369 3 3 1 4 1 2
 2 1 12.252 13.705 3 3 2 4 1 2
 2 7 11.9565 15.5962 2 3 3 4 1 2
 3 6 13.313 16.1044 0 3 1 4 1 2
 1 5 12.6673 14.3138 1 3 3 4 1 2
 2 9 12.1295 14.0193 2 3 2 4 1 2
 4 5 12.9406 16.0153 0 3 2 4 1 2
 3 6 12.8809 14.2626 0 3 1 4 1 2
 2 5 12.5605 13.9301 3 3 3 4 1 2
 4 4 13.463 15.5743 0 3 2 4 1 2
 2 4 12.3962 13.9726 1 3 2 4 1 2
 2 4 12.5944 14.0682 3 3 1 4 1 2
 2 4 12.1636 13.4546 1 3 2 4 1 2
 2 4 12.4272 13.7539 3 3 3 4 1 2
 2 4 12.8442 13.7906 1 3 3 4 1 2
 0 0 0 0 2 3 2 4 1 2
 3 4 11.7572 13.7947 0 3 3 4 1 2
 2 4 13.9415 14.8446 2 3 2 4 1 2
 2 4 12.9268 13.6744 2 3 3 4 1 2
 2 4 12.2608 12.9959 3 3 1 4 1 2
 2 1 12.2105 13.5502 2 3 1 4 1 2
 2 5 12.2695 15.836 3 3 2 4 1 2
 1 5 13.2085 14.3699 1 3 3 4 1 2
 1 4 11.9478 13.8161 3 3 2 4 1 2
 2 4 11.9056 12.6492 1 3 1 4 1 2
 2 6 12.4221 13.4574 1 3 1 4 1 2
 0 0 0 0 0 1 3 5 1 2
 1 7 13.0309 15.3103 2 1 2 5 1 2
 1 7 13.1556 17.2617 1 1 1 5 1 2
 2 1 12.4929 15.0191 1 1 2 5 1 2
 2 1 12.5715 12.8527 2 1 1 5 1 2
 3 6 11.9813 15.3442 0 1 1 5 1 2
 1 6 14.226 16.3759 2 1 3 5 1 2
 2 5 11.8141 14.6582 3 1 2 5 1 2
 4 8 11.8393 14.9105 0 1 1 5 1 2
 2 1 12.1644 14.1055 3 1 3 5 1 2
 1 5 13.5138 16.1716 2 1 2 5 1 2
 2 8 12.1896 14.2943 2 1 2 5 1 2
 2 7 12.1151 13.4578 2 1 3 5 1 2
 3 8 13.795 14.823 0 1 1 5 1 2
 1 7 11.6528 13.3563 1 1 3 5 1 2
 3 8 13.4435 15.3059 0 1 1 5 1 2
 2 7 12.0269 13.6998 3 1 3 5 1 2
 0 0 0 0 1 1 3 5 1 2
 2 8 12.0207 13.1679 2 1 2 5 1 2
 2 7 11.8221 13.713 2 1 3 5 1 2
 2 9 12.0534 14.1942 2 1 1 5 1 2
 1 7 12.4207 13.6391 3 1 2 5 1 2
 1 7 11.7117 13.7631 1 1 3 5 1 2
 1 6 11.7725 13.1449 1 1 2 5 1 2
 1 5 10.8924 12.3322 3 1 2 5 1 2
 1 7 12.2191 13.1962 3 1 1 5 1 2
 4 1 12.4597 14.5628 0 1 1 5 1 2
 3 7 11.9436 13.122 0 1 3 5 1 2
 2 7 11.9276 13.291 3 1 3 5 1 2
 1 5 15.9579 18.4401 3 1 1 5 1 2
 4 9 11.7435 12.8568 0 1 1 5 1 2
 1 1 11.6156 12.1957 2 1 3 5 1 2
 3 6 14.3157 16.0295 0 1 3 5 1 2
 2 7 13.6849 15.3194 1 1 2 5 1 2
 2 9 12.0444 13.9231 3 1 2 5 1 2
 2 8 11.6263 13.3778 1 1 3 5 1 2
 1 4 19.069 21.3432 2 1 1 5 1 2
 1 5 12.8251 14.2904 1 1 1 5 1 2
 3 1 11.6249 12.6246 0 1 3 5 1 2
 3 6 11.5404 13.0789 0 1 2 5 1 2
 3 8 11.6467 12.7081 0 2 3 5 1 2
 3 8 11.4977 13.1586 0 2 2 5 1 2
 3 8 11.3766 12.3729 0 2 3 5 1 2
 2 1 12.1507 12.8836 2 2 1 5 1 2
 1 7 11.6719 12.9059 1 2 1 5 1 2
 2 8 11.6978 15.1173 2 2 1 5 1 2
 2 8 12.667 13.8654 3 2 3 5 1 2
 1 8 12.0177 13.6542 3 2 3 5 1 2
 3 8 12.0326 12.7755 0 2 1 5 1 2
 3 7 11.4636 12.5856 0 2 2 5 1 2
 2 9 11.8421 12.8899 2 2 3 5 1 2
 2 1 12.1721 13.1047 3 2 1 5 1 2
 2 1 11.8406 12.6268 3 2 1 5 1 2
 3 7 11.8589 13.3484 0 2 2 5 1 2
 2 9 11.787 13.8643 1 2 2 5 1 2
 2 1 11.8832 12.6212 3 2 3 5 1 2
 2 1 11.7428 12.4295 3 2 3 5 1 2
 3 7 12.5403 14.5319 0 2 2 5 1 2
 1 8 11.4716 12.9049 2 2 2 5 1 2
 1 1 11.4635 12.294 1 2 1 5 1 2
 2 1 11.6275 12.1312 2 2 1 5 1 2
 2 1 11.6965 12.0984 3 2 1 5 1 2
 2 7 11.8053 13.1186 2 2 2 5 1 2
 2 1 11.6927 12.4483 2 2 1 5 1 2
 2 1 11.6063 12.2752 1 2 1 5 1 2
 4 6 13.4666 15.0071 0 2 2 5 1 2
 1 7 11.8209 12.9735 1 2 2 5 1 2
 3 8 11.4812 19.2212 0 2 3 5 1 2
 4 0 11.4208 14.7046 0 2 2 5 1 2
 2 8 11.9969 13.5315 3 2 2 5 1 2
 2 1 11.842 12.836 2 2 1 5 1 2
 2 8 12.1165 13.6231 1 2 3 5 1 2
 1 6 12.2664 15.9309 3 2 1 5 1 2
 2 8 11.8553 12.8619 3 2 2 5 1 2
 2 9 12.7627 14.7667 2 2 3 5 1 2
 1 1 11.6106 12.3471 1 2 3 5 1 2
 3 8 11.4474 13.9814 0 2 2 5 1 2
 2 7 11.7885 14.2207 3 2 3 5 1 2
 1 9 11.7161 14.1725 1 2 3 5 1 2
 1 6 11.5051 12.9822 1 2 1 5 1 2
 2 1 12.1774 13.895 1 3 2 5 1 2
 2 8 11.6828 15.2641 2 3 2 5 1 2
 3 8 11.8697 12.702 0 3 2 5 1 2
 2 9 11.5106 12.5934 1 3 2 5 1 2
 3 8 11.6511 13.221 0 3 3 5 1 2
 2 1 11.8126 12.736 3 3 2 5 1 2
 2 7 13.8326 18.3226 2 3 2 5 1 2
 2 9 11.453 13.7837 1 3 1 5 1 2
 2 7 11.519 13.6891 1 3 2 5 1 2
 2 1 11.8973 12.6144 2 3 1 5 1 2
 1 7 11.3108 13.5024 1 3 3 5 1 2
 2 7 12.132 16.1395 3 3 2 5 1 2
 2 1 11.9259 13.202 1 3 1 5 1 2
 3 9 11.7278 13.191 0 3 3 5 1 2
 3 9 11.5761 12.1888 0 3 3 5 1 2
 2 1 11.8453 13.0723 3 3 2 5 1 2
 1 8 11.5265 13.2849 2 3 2 5 1 2
 2 1 11.8004 12.6058 3 3 1 5 1 2
 2 1 11.7821 12.4583 3 3 3 5 1 2
 2 1 11.7343 12.948 1 3 3 5 1 2
 1 8 11.8209 13.3146 3 3 3 5 1 2
 1 7 14.3049 17.0233 2 3 1 5 1 2
 2 5 11.5324 14.2179 1 3 2 5 1 2
 1 7 11.7416 12.6649 1 3 2 5 1 2
 2 7 11.7504 13.6231 2 3 2 5 1 2
 1 8 11.6019 12.5979 1 3 3 5 1 2
 1 8 11.7475 12.637 1 3 1 5 1 2
 1 7 12.433 14.4779 2 3 3 5 1 2
 2 9 11.2369 12.4925 3 3 1 5 1 2
 4 8 11.6899 12.9482 0 3 1 5 1 2
 2 7 12.1601 13.3606 3 3 1 5 1 2
 1 7 11.4476 13.1378 2 3 3 5 1 2
 2 1 12.2675 13.0181 3 3 1 5 1 2
 4 1 11.5477 13.056 0 3 1 5 1 2
 2 1 12.7637 12.9666 2 3 3 5 1 2
 4 9 11.5339 14.7425 0 3 1 5 1 2
 3 7 11.6145 13.3127 0 3 2 5 1 2
 2 9 12.0132 13.7639 2 3 3 5 1 2
 2 8 12.5586 13.8995 3 3 2 5 1 2
 2 8 12.1236 13.2943 1 3 1 5 1 2
 3 4 14.0197 23.4049 0 1 3 6 1 2
 2 7 13.8629 18.3714 2 1 2 6 1 2
 2 4 15.1598 20.4201 1 1 1 6 1 2
 1 3 18.3584 21.3748 1 1 2 6 1 2
 2 6 12.2869 15.0637 2 1 1 6 1 2
 4 6 12.6738 14.8915 0 1 1 6 1 2
 1 4 16.3024 19.6105 2 1 3 6 1 2
 2 3 15.4454 17.4843 3 1 2 6 1 2
 4 3 16.5683 17.6894 0 1 1 6 1 2
 2 8 13.0297 16.3802 3 1 3 6 1 2
 2 7 13.0208 16.7918 2 1 2 6 1 2
 2 8 12.8772 16.0079 2 1 2 6 1 2
 2 4 12.7975 15.7375 2 1 3 6 1 2
 3 2 14.1786 17.5644 0 1 1 6 1 2
 2 3 13.9943 15.396 1 1 3 6 1 2
 3 3 15.4558 17.4182 0 1 1 6 1 2
 2 7 12.6168 14.7364 3 1 3 6 1 2
 2 8 12.5171 14.1931 1 1 3 6 1 2
 2 6 12.1687 14.5902 2 1 2 6 1 2
 1 2 12.5876 16.0219 2 1 3 6 1 2
 1 4 13.0307 15.9695 2 1 1 6 1 2
 1 3 15.7376 20.3292 3 1 2 6 1 2
 1 4 12.8488 16.2207 1 1 3 6 1 2
 1 4 12.2441 14.316 1 1 2 6 1 2
 2 9 12.3943 15.4144 3 1 2 6 1 2
 2 6 13.1907 16.9462 3 1 1 6 1 2
 3 3 15.0191 17.5303 0 1 1 6 1 2
 3 4 12.741 15.3465 0 1 3 6 1 2
 2 1 12.4262 14.1968 3 1 3 6 1 2
 2 1 12.6955 14.394 3 1 1 6 1 2
 3 3 12.0545 14.7122 0 1 1 6 1 2
 2 7 12.8641 15.0515 2 1 3 6 1 2
 4 7 12.6264 16.0628 0 1 3 6 1 2
 2 3 14.5975 18.524 1 1 2 6 1 2
 2 8 12.7467 14.9152 3 1 2 6 1 2
 1 3 17.8437 20.7345 1 1 3 6 1 2
 2 8 13.14 14.9005 2 1 1 6 1 2
 1 3 12.4182 16.4015 1 1 1 6 1 2
 3 4 14.8453 18.2262 0 1 3 6 1 2
 4 2 16.7571 20.9164 0 1 2 6 1 2
 3 5 15.6111 19.9791 0 2 3 6 1 2
 3 6 12.4166 16.8014 0 2 2 6 1 2
 3 6 11.6541 13.7597 0 2 3 6 1 2
 2 6 12.3846 15.0005 2 2 1 6 1 2
 2 9 12.5255 17.8116 1 2 1 6 1 2
 2 9 12.2318 15.1839 2 2 1 6 1 2
 1 3 15.0634 17.1605 3 2 3 6 1 2
 2 3 14.6467 18.7028 3 2 3 6 1 2
 3 4 12.4954 14.8309 0 2 1 6 1 2
 4 7 12.6111 17.0136 0 2 2 6 1 2
 2 7 13.7758 16.0611 2 2 3 6 1 2
 2 8 12.8556 14.7118 3 2 1 6 1 2
 2 9 12.7228 13.7041 3 2 1 6 1 2
 3 3 14.275 18.6415 0 2 2 6 1 2
 2 7 11.8371 17.1128 1 2 2 6 1 2
 2 8 12.2952 14.0328 3 2 3 6 1 2
 2 1 12.6263 15.3019 3 2 3 6 1 2
 3 5 12.6814 16.1696 0 2 2 6 1 2
 1 4 16.19 18.3353 2 2 2 6 1 2
 2 8 12.3622 14.5814 1 2 1 6 1 2
 1 6 12.4222 15.235 2 2 1 6 1 2
 2 1 12.1977 14.4222 3 2 1 6 1 2
 2 1 12.524 15.3576 2 2 2 6 1 2
 2 9 12.1576 13.8202 2 2 1 6 1 2
 2 8 11.993 13.5283 1 2 1 6 1 2
 3 3 13.7034 16.049 0 2 2 6 1 2
 2 8 12.8644 14.5792 1 2 2 6 1 2
 3 3 12.9339 16.0249 0 2 3 6 1 2
 3 3 15.3201 16.582 0 2 2 6 1 2
 2 9 12.2325 13.9404 3 2 2 6 1 2
 2 7 12.1276 13.7161 2 2 1 6 1 2
 1 8 12.0189 13.9164 1 2 3 6 1 2
 2 5 13.0291 14.5428 3 2 1 6 1 2
 2 7 12.4376 15.5311 3 2 2 6 1 2
 2 7 12.8679 14.4246 2 2 3 6 1 2
 1 3 14.0246 19.1161 1 2 3 6 1 2
 3 7 12.4373 14.5458 0 2 2 6 1 2
 1 3 13.259 15.3257 3 2 3 6 1 2
 2 7 12.3255 15.0869 1 2 3 6 1 2
 1 3 16.8739 19.9046 1 2 1 6 1 2
 2 1 12.1058 13.844 1 3 1 6 1 2
 2 9 12.223 14.0394 1 3 1 6 1 2
 3 4 13.9203 16.0671 0 3 1 6 1 2
 2 5 13.7705 16.1403 2 3 3 6 1 2
 4 5 11.6429 14.9532 0 3 3 6 1 2
 1 4 17.2573 19.0413 2 3 3 6 1 2
 2 8 12.897 14.8076 3 3 1 6 1 2
 2 1 12.4249 13.8721 1 3 2 6 1 2
 2 1 12.2553 12.9733 1 3 2 6 1 2
 1 3 16.2839 18.2951 2 3 2 6 1 2
 2 4 12.5452 14.4107 2 3 1 6 1 2
 1 6 17.7693 19.8851 1 3 2 6 1 2
 3 7 11.9646 17.0359 0 3 3 6 1 2
 2 1 12.4455 13.4628 3 3 2 6 1 2
 2 1 12.0432 12.7083 3 3 1 6 1 2
 2 1 11.9682 13.3858 3 3 2 6 1 2
 2 1 12.0374 12.7041 2 3 3 6 1 2
 3 4 12.5631 14.702 0 3 1 6 1 2
 1 4 11.4476 13.797 1 3 3 6 1 2
 2 8 11.9573 13.6303 2 3 2 6 1 2
 3 6 11.992 14.811 0 3 2 6 1 2
 3 8 11.7056 13.3421 0 3 1 6 1 2
 1 7 11.042 13.4539 3 3 3 6 1 2
 3 7 11.3011 15.5691 0 3 2 6 1 2
 2 7 12.2336 13.7443 1 3 2 6 1 2
 2 1 12.0825 13.1971 3 3 1 6 1 2
 1 6 11.8823 17.0484 1 3 2 6 1 2
 1 6 11.9207 12.6112 3 3 3 6 1 2
 1 3 11.684 13.7849 1 3 3 6 1 2
 2 1 11.9365 13.0414 2 3 2 6 1 2
 3 8 11.992 14.1718 0 3 3 6 1 2
 2 1 11.8749 12.6944 2 3 2 6 1 2
 2 8 11.8915 14.056 2 3 3 6 1 2
 2 8 11.9082 14.3794 3 3 1 6 1 2
 2 1 12.1799 12.9215 2 3 1 6 1 2
 2 7 11.9096 13.3521 3 3 2 6 1 2
 1 6 12.8599 15.8712 1 3 3 6 1 2
 2 9 12.6903 14.3366 3 3 2 6 1 2
 2 1 11.7813 12.7679 1 3 1 6 1 2
 2 7 11.4069 12.9244 1 3 1 6 1 2
 3 1 12.6666 15.2932 2 1 3 7 1 2
 4 1 14.0803 16.2001 1 1 2 7 1 2
 4 5 11.6915 13.9315 1 1 1 7 1 2
 4 1 13.7996 15.8426 2 1 2 7 1 2
 4 5 11.5569 12.9836 1 1 3 7 1 2
 4 6 11.4402 13.4803 3 1 1 7 1 2
 4 6 11.1203 13.2802 3 1 1 7 1 2
 4 1 14.3202 17.1202 3 1 2 7 1 2
 4 6 11.0197 13.5662 3 1 1 7 1 2
 4 4 10.8263 12.7731 1 1 3 7 1 2
 4 6 11.6272 13.7872 1 1 1 7 1 2
 4 6 10.9869 13.3068 3 1 2 7 1 2
 4 1 20.8401 22.8402 0 1 2 7 1 2
 4 5 11.3736 13.7466 1 1 2 7 1 2
 4 2 10.8002 11.9734 2 1 2 7 1 2
 3 2 13.7067 15.6132 0 1 1 7 1 2
 4 6 12.5603 14.8302 3 1 2 7 1 2
 3 4 11.5201 13.3335 0 1 2 7 1 2
 4 6 12.3866 14.1466 2 1 3 7 1 2
 4 6 11.0537 13.1468 3 1 3 7 1 2
 4 4 11.4073 12.6406 1 1 1 7 1 2
 4 1 11.4665 12.8932 2 1 2 7 1 2
 4 1 16.7199 18.2931 3 1 2 7 1 2
 4 6 11.1149 12.3265 2 1 1 7 1 2
 3 3 10.9997 12.653 1 1 2 7 1 2
 3 4 11.3417 12.9018 0 1 1 7 1 2
 3 4 11.3158 13.0491 3 1 3 7 1 2
 4 5 11.4801 16.0534 2 1 3 7 1 2
 4 5 11.0937 12.9603 2 1 3 7 1 2
 4 1 15.0535 16.0935 0 1 3 7 1 2
 4 1 15.1738 16.4004 1 1 2 7 1 2
 4 5 10.8131 13.7065 1 1 3 7 1 2
 4 3 11.2756 12.9604 1 1 1 7 1 2
 4 5 11.8139 13.7472 2 1 1 7 1 2
 3 2 12.2267 14.5599 0 1 3 7 1 2
 4 5 13.8802 15.267 2 1 2 7 1 2
 3 5 11.9198 13.5065 0 1 3 7 1 2
 3 4 11.3471 12.6538 1 1 2 7 1 2
 4 6 11.5038 14.6638 3 1 1 7 1 2
 3 5 11.3867 14.0027 0 1 1 7 1 2
 4 4 24.5868 30.8536 0 2 3 7 1 2
 3 1 19.1205 22.8855 1 2 2 7 1 2
 4 2 13.2933 16.6134 0 2 1 7 1 2
 4 2 13.4401 16.7601 3 2 2 7 1 2
 4 2 18.6134 21.8268 2 2 2 7 1 2
 3 2 15.9466 18.9734 0 2 3 7 1 2
 3 1 23.2402 27.2403 1 2 3 7 1 2
 4 4 11.1655 15.4003 2 2 2 7 1 2
 4 5 12.1842 13.9574 3 2 3 7 1 2
 4 5 11.8698 15.2672 3 2 1 7 1 2
 3 2 13.5193 15.9336 3 2 2 7 1 2
 4 2 14.6003 16.2153 0 2 1 7 1 2
 4 5 11.8936 16.1871 2 2 1 7 1 2
 3 3 11.2938 13.1731 0 2 3 7 1 2
 4 3 11.147 13.347 2 2 2 7 1 2
 4 5 14.1602 15.5736 3 2 1 7 1 2
 3 4 22.6534 27.0015 0 2 1 7 1 2
 3 3 11.892 14.2253 1 2 1 7 1 2
 3 3 11.6536 13.601 1 2 1 7 1 2
 3 1 13.947 16.4538 2 2 2 7 1 2
 4 5 11.2939 12.9208 2 2 3 7 1 2
 4 4 11.9734 14.8934 3 2 3 7 1 2
 3 4 11.2002 14.0135 0 2 3 7 1 2
 3 4 14.0402 18.4135 3 2 3 7 1 2
 3 2 11.8403 12.9603 1 2 2 7 1 2
 3 2 14.2111 16.0779 1 2 2 7 1 2
 4 4 11.229 12.3736 2 2 1 7 1 2
 3 4 11.9199 15.1733 2 2 3 7 1 2
 3 2 12.6272 15.1471 3 2 2 7 1 2
 4 4 11.3013 13.3814 1 2 3 7 1 2
 4 2 18.8668 23.1467 1 2 3 7 1 2
 4 3 13.1201 14.8544 2 2 3 7 1 2
 3 4 11.2538 12.6424 0 2 2 7 1 2
 4 1 17.1998 18.5881 3 2 2 7 1 2
 3 5 11.1315 13.118 0 2 1 7 1 2
 4 1 17.9062 21.4395 2 2 3 7 1 2
 4 5 11.8138 15.094 2 2 1 7 1 2
 3 4 11.0804 12.2403 0 2 1 7 1 2
 3 4 11.1203 13.5331 0 2 1 7 1 2
 4 5 11.0667 16.107 1 2 3 7 1 2
 3 3 14.5733 15.9468 0 3 2 7 1 2
 4 6 11.4935 13.4936 2 3 1 7 1 2
 4 5 10.8271 12.8938 2 3 2 7 1 2
 4 5 10.8933 13.8004 2 3 1 7 1 2
 4 3 11.2936 14.6002 1 3 2 7 1 2
 4 4 11.2131 16.8 2 3 3 7 1 2
 4 4 11.6672 13.0538 1 3 2 7 1 2
 4 3 12.16 16.6134 3 3 2 7 1 2
 4 5 10.9323 14.1188 3 3 1 7 1 2
 3 5 11.3202 14.08 0 3 3 7 1 2
 3 0 12.0138 20.9735 3 3 3 7 1 2
 4 2 26.9873 28.9605 3 3 1 7 1 2
 4 4 11.3242 13.2934 1 3 1 7 1 2
 4 4 14.8401 16.6401 1 3 3 7 1 2
 4 3 11.307 14.5338 3 3 1 7 1 2
 4 3 11.5335 16.0934 1 3 1 7 1 2
 4 4 11.8667 14.64 2 3 1 7 1 2
 4 1 12.5468 15.7601 0 3 2 7 1 2
 4 5 10.8839 14.5333 1 3 1 7 1 2
 3 5 11.2133 12.6266 0 3 3 7 1 2
 3 4 11.1336 14.8935 0 3 2 7 1 2
 3 4 11.8001 15.1334 0 3 2 7 1 2
 3 4 11.2803 13.3737 0 3 2 7 1 2
 4 6 12.8002 14.7469 3 3 3 7 1 2
 4 6 11.3742 15.907 3 3 1 7 1 2
 4 6 10.9332 12.7598 1 3 3 7 1 2
 4 6 10.7602 12.0135 3 3 3 7 1 2
 3 2 12.8803 15.2405 1 3 1 7 1 2
 4 1 13.3734 17.7201 1 3 3 7 1 2
 4 6 11.5886 13.0939 3 3 2 7 1 2
 4 5 10.9737 13.0534 2 3 2 7 1 2
 3 3 14.4002 15.6138 0 3 2 7 1 2
 4 5 10.8803 12.9737 2 3 1 7 1 2
 3 5 12.4532 14.8665 0 3 1 7 1 2
 4 6 10.747 14.1736 2 3 1 7 1 2
 3 5 11.1866 13.0399 0 3 3 7 1 2
 3 4 12.0138 13.4937 0 3 2 7 1 2
 4 6 11.5681 13.2882 2 3 3 7 1 2
 4 6 10.9202 14.6002 3 3 3 7 1 2
 4 6 11.9867 13.7466 3 3 3 7 1 2
 3 6 13.9463 15.9598 0 1 3 8 1 2
 3 5 13.4137 17.3347 1 1 2 8 1 2
 3 4 12.1735 15.4 0 1 1 8 1 2
 3 4 13.8402 20.7335 3 1 2 8 1 2
 3 6 13.0256 15.1592 2 1 2 8 1 2
 3 6 11.6932 13.0533 0 1 3 8 1 2
 3 6 12.1202 12.6935 1 1 3 8 1 2
 3 5 12.3736 14.9471 2 1 2 8 1 2
 4 6 12.2134 12.8419 3 1 3 8 1 2
 4 3 12.5602 17.4937 3 1 1 8 1 2
 3 5 11.4668 13.7069 3 1 2 8 1 2
 3 4 13.6266 16.6135 0 1 1 8 1 2
 4 5 11.32 13.7605 2 1 1 8 1 2
 3 3 15.4397 18.5864 0 1 3 8 1 2
 4 6 12.0802 12.6002 2 1 2 8 1 2
 4 6 14.6831 15.9364 3 1 1 8 1 2
 3 4 13.5335 16.0403 0 1 1 8 1 2
 3 6 16.4384 16.9736 1 1 1 8 1 2
 4 6 13.2697 13.6686 1 1 1 8 1 2
 3 3 13.6762 15.9031 2 1 2 8 1 2
 4 5 10.9334 13.1869 2 1 3 8 1 2
 4 6 11.16 11.5467 3 1 3 8 1 2
 3 4 12.2001 14.3201 0 1 3 8 1 2
 4 6 11.16 11.5865 3 1 3 8 1 2
 4 6 11.1199 11.4702 1 1 2 8 1 2
 3 4 12.0402 14.1472 1 1 2 8 1 2
 4 4 10.9204 12.8699 2 1 1 8 1 2
 3 5 14.0668 16.2536 2 1 3 8 1 2
 4 6 10.68 11.2149 3 1 2 8 1 2
 4 6 10.6666 11.4133 1 1 3 8 1 2
 3 5 13.1866 14.8933 1 1 3 8 1 2
 4 6 11.2934 11.7469 2 1 3 8 1 2
 3 4 11.9738 14.4539 0 1 2 8 1 2
 4 6 10.6799 11.1334 3 1 2 8 1 2
 4 6 10.7466 11.1617 0 1 1 8 1 2
 4 6 10.9198 11.2932 2 1 3 8 1 2
 4 6 10.907 11.2137 2 1 1 8 1 2
 4 2 12.4133 13.7334 0 1 1 8 1 2
 3 3 11.9868 13.4267 0 1 1 8 1 2
 3 4 11.6917 13.1982 1 1 3 8 1 2
 3 4 12.0666 13.8267 0 2 2 8 1 2
 4 5 12.6403 14.747 2 2 1 8 1 2
 3 5 17.2801 19.2668 2 2 2 8 1 2
 4 6 11.1205 11.6271 2 2 1 8 1 2
 4 3 10.6802 12.1469 1 2 2 8 1 2
 3 6 11.6132 11.8932 2 2 3 8 1 2
 3 4 11.2802 12.6671 1 2 2 8 1 2
 3 6 13.0083 13.5282 3 2 2 8 1 2
 4 6 10.5084 10.8954 3 2 1 8 1 2
 4 4 13.1596 15.3463 0 2 3 8 1 2
 4 6 10.9735 11.6268 3 2 3 8 1 2
 4 6 12.2002 12.6004 3 2 1 8 1 2
 4 6 11.6269 11.9337 1 2 1 8 1 2
 4 6 10.5066 10.8265 1 2 3 8 1 2
 4 6 11.1473 11.3605 3 2 1 8 1 2
 4 6 10.987 12.7736 1 2 1 8 1 2
 4 6 10.7982 11.0649 2 2 1 8 1 2
 4 3 11.0936 13.6001 0 2 2 8 1 2
 3 5 11.5338 14.5686 1 2 1 8 1 2
 4 2 12.2397 18.1599 0 2 3 8 1 2
 3 3 13.7071 15.5073 0 2 2 8 1 2
 4 4 11.2136 13.4443 0 2 2 8 1 2
 4 4 10.9868 12.88 0 2 2 8 1 2
 4 6 14.1332 14.5067 3 2 3 8 1 2
 4 2 11.267 12.5338 3 2 1 8 1 2
 4 5 10.8799 12.4799 1 2 3 8 1 2
 4 6 10.9069 11.4135 3 2 3 8 1 2
 4 6 12.4269 12.8403 1 2 1 8 1 2
 4 5 10.9865 12.5999 1 2 3 8 1 2
 4 6 10.7073 11.0004 3 2 2 8 1 2
 3 4 11.7197 13.4798 2 2 2 8 1 2
 4 5 10.3069 12.3471 0 2 2 8 1 2
 3 4 11.3603 12.7869 2 2 1 8 1 2
 3 4 11.4696 13.8965 0 2 1 8 1 2
 4 3 17.5964 19.2719 2 2 1 8 1 2
 4 4 11.0534 13.44 0 2 3 8 1 2
 4 5 10.6902 12.2141 0 2 2 8 1 2
 4 6 11.4399 11.9199 2 2 3 8 1 2
 4 6 10.7601 11.2534 3 2 3 8 1 2
 4 6 13.3602 13.9336 3 2 3 8 1 2
 4 6 11.8797 12.5998 2 3 3 8 1 2
 4 6 10.4937 10.787 1 3 2 8 1 2
 4 6 10.5618 10.7737 1 3 1 8 1 2
 4 6 10.2802 10.4536 2 3 2 8 1 2
 4 6 10.4049 10.6049 1 3 3 8 1 2
 4 6 10.907 11.3203 3 3 1 8 1 2
 4 6 10.4802 10.7599 3 3 1 8 1 2
 4 6 10.2936 10.5737 3 3 2 8 1 2
 4 5 10.5765 13.8266 3 3 1 8 1 2
 3 6 11.3962 12.0628 1 3 3 8 1 2
 4 6 10.7521 11.0269 1 3 1 8 1 2
 4 6 10.3335 10.5202 3 3 2 8 1 2
 4 3 11.4953 13.6802 0 3 2 8 1 2
 4 6 10.5741 10.9601 1 3 2 8 1 2
 4 6 10.3201 10.5648 2 3 2 8 1 2
 3 5 12.2175 13.9072 0 3 1 8 1 2
 4 6 11.3438 11.6614 3 3 2 8 1 2
 4 1 10.531 12.8509 0 3 2 8 1 2
 4 2 11.8934 13.3732 2 3 3 8 1 2
 4 6 10.5467 10.8533 3 3 3 8 1 2
 4 6 11.2135 11.5734 1 3 1 8 1 2
 4 1 10.6137 12.1599 2 3 2 8 1 2
 4 6 10.5903 10.8671 3 3 2 8 1 2
 4 6 10.8537 12.2002 2 3 1 8 1 2
 4 6 10.5737 11.7203 1 3 2 8 1 2
 3 3 12.0215 13.5148 0 3 1 8 1 2
 3 5 13.2239 14.664 3 3 3 8 1 2
 4 5 11.0268 12.8668 2 3 3 8 1 2
 3 6 11.6535 12.1868 2 3 3 8 1 2
 4 3 10.6 15.2401 0 3 3 8 1 2
 3 5 11.7071 14.0324 1 3 2 8 1 2
 4 4 10.7203 14.6802 1 3 3 8 1 2
 3 5 11.4807 14.2419 1 3 1 8 1 2
 4 4 10.7049 15.4252 2 3 1 8 1 2
 4 5 10.5865 12.9465 0 3 3 8 1 2
 4 6 10.3204 10.5206 2 3 2 8 1 2
 4 4 10.7853 12.5052 0 3 3 8 1 2
 4 3 10.6538 12.2011 1 3 2 8 1 2
 4 6 10.4278 10.6534 3 3 1 8 1 2
 3 5 11.6403 12.9336 0 3 1 8 1 2
 3 6 13.3465 14.5597 0 1 3 9 1 2
 4 4 12.5073 15.1072 1 1 2 9 1 2
 3 4 12.4355 14.7288 0 1 1 9 1 2
 4 6 11.8533 12.7251 3 1 2 9 1 2
 4 6 11.4 12.1068 2 1 2 9 1 2
 3 3 17.0533 19.3733 0 1 3 9 1 2
 4 6 11.3069 12.0268 1 1 3 9 1 2
 4 6 11.6002 14.0056 2 1 2 9 1 2
 4 6 10.6932 11.0799 3 1 3 9 1 2
 4 6 11.8137 12.3338 3 1 1 9 1 2
 4 6 11.9067 13.6534 3 1 2 9 1 2
 3 6 12.6182 13.1649 0 1 1 9 1 2
 4 6 11.2399 11.6668 2 1 1 9 1 2
 3 6 11.9064 12.8263 0 1 3 9 1 2
 4 6 11.227 12.4805 2 1 2 9 1 2
 4 6 11.6375 13.8908 3 1 1 9 1 2
 3 6 13.2001 14.7067 0 1 1 9 1 2
 3 6 11.7469 12.8137 1 1 1 9 1 2
 4 3 11.0401 13.7602 1 1 1 9 1 2
 4 6 11.7892 12.2145 2 1 2 9 1 2
 3 4 13.9334 22.7067 2 1 3 9 1 2
 4 6 10.3468 10.6001 3 1 3 9 1 2
 3 6 12.5068 13.1202 0 1 3 9 1 2
 4 6 14.3203 14.8802 3 1 3 9 1 2
 4 6 11.7339 12.534 1 1 2 9 1 2
 4 6 11.3091 11.6262 1 1 2 9 1 2
 4 6 10.6668 11.3335 2 1 1 9 1 2
 4 6 10.5733 11.12 2 1 3 9 1 2
 4 6 11.7603 12.334 3 1 2 9 1 2
 4 6 11.5197 12.8798 1 1 3 9 1 2
 3 6 11.2668 11.8934 1 1 3 9 1 2
 4 6 12.4401 12.8668 2 1 3 9 1 2
 3 6 12.3471 13.6271 0 1 2 9 1 2
 4 6 11.1072 11.5469 3 1 2 9 1 2
 4 6 15.1202 18.0376 0 1 1 9 1 2
 4 6 11.1198 11.5597 2 1 3 9 1 2
 4 6 11.1204 11.6146 2 1 1 9 1 2
 3 6 11.7402 15.4733 0 1 1 9 1 2
 3 6 12.8938 13.4535 0 1 1 9 1 2
 3 6 13.8668 14.3335 1 1 3 9 1 2
 3 6 12.3598 13.5468 0 2 2 9 1 2
 4 6 13.8937 14.4001 2 2 1 9 1 2
 4 6 10.7202 11.3069 2 2 2 9 1 2
 4 6 10.7853 11.3586 2 2 1 9 1 2
 4 6 12.9467 13.5202 1 2 2 9 1 2
 4 6 10.5985 10.9318 2 2 3 9 1 2
 4 6 11.5603 11.9471 1 2 2 9 1 2
 4 6 11.267 12.5338 3 2 2 9 1 2
 4 6 10.7338 11.6937 3 2 1 9 1 2
 3 6 11.9198 12.3197 0 2 3 9 1 2
 4 6 12.2269 12.8802 3 2 3 9 1 2
 4 6 11.8421 12.4271 3 2 1 9 1 2
 4 6 11.9921 12.8799 1 2 1 9 1 2
 4 4 12.6796 15.533 1 2 3 9 1 2
 4 6 10.4943 10.7471 3 2 1 9 1 2
 4 6 10.5405 11.1272 1 2 1 9 1 2
 4 6 10.3456 10.5588 2 2 1 9 1 2
 4 6 10.7343 11.3879 0 2 2 9 1 2
 3 6 13.5468 14.2268 1 2 1 9 1 2
 3 4 13.4132 18.2131 0 2 3 9 1 2
 3 6 12.8138 13.4939 0 2 2 9 1 2
 3 3 12.4128 14.2392 0 2 2 9 1 2
 4 3 10.811 12.691 0 2 2 9 1 2
 4 6 12.5997 13.2664 3 2 3 9 1 2
 4 6 12.227 12.8537 3 2 1 9 1 2
 4 6 12.5329 13.0531 1 2 3 9 1 2
 4 6 14.227 15.0937 3 2 3 9 1 2
 4 6 11.203 11.667 1 2 1 9 1 2
 3 6 13.6132 14.8265 1 2 3 9 1 2
 4 6 10.8535 11.1606 3 2 2 9 1 2
 4 6 10.3302 10.6126 2 2 2 9 1 2
 3 6 11.7204 12.387 0 2 2 9 1 2
 3 6 15.2671 16.0546 2 2 1 9 1 2
 4 3 14.6934 17.9734 0 2 1 9 1 2
 4 6 11.1737 12.0002 2 2 1 9 1 2
 3 6 12.1996 12.9332 0 2 3 9 1 2
 3 6 11.6672 12.3604 0 2 2 9 1 2
 4 6 11.3133 11.7401 2 2 3 9 1 2
 4 6 12.2533 13.5066 3 2 3 9 1 2
 4 6 10.9201 11.4668 3 2 3 9 1 2
 4 6 10.84 11.6798 2 3 3 9 1 2
 4 6 10.3605 10.8272 1 3 2 9 1 2
 3 6 12.227 12.9201 1 3 1 9 1 2
 4 6 10.9734 11.4401 2 3 2 9 1 2
 4 6 10.6717 11.1918 1 3 3 9 1 2
 4 6 11.1338 11.4405 3 3 1 9 1 2
 4 6 10.247 10.5802 3 3 1 9 1 2
 4 6 10.4802 10.84 3 3 2 9 1 2
 4 6 10.4176 10.7376 3 3 1 9 1 2
 4 6 11.5047 12.6381 1 3 3 9 1 2
 4 6 11.774 12.0565 1 3 1 9 1 2
 4 6 11.1069 11.4802 3 3 2 9 1 2
 3 6 12.104 12.8906 0 3 2 9 1 2
 4 6 11.0267 12.2399 1 3 2 9 1 2
 4 6 10.2668 10.5467 2 3 2 9 1 2
 3 6 11.667 12.1601 0 3 1 9 1 2
 4 6 10.8697 12.5205 3 3 2 9 1 2
 4 6 11.8002 12.3203 0 3 2 9 1 2
 3 6 11.3733 12.3599 2 3 3 9 1 2
 4 6 10.6933 12.4002 3 3 3 9 1 2
 4 6 10.6048 11.4269 1 3 1 9 1 2
 4 6 10.7069 11.2403 2 3 2 9 1 2
 4 6 10.8803 11.3469 3 3 2 9 1 2
 4 6 11.2 11.7336 2 3 1 9 1 2
 3 4 11.6536 13.9868 1 3 2 9 1 2
 3 4 14.9998 17.1598 0 3 1 9 1 2
 3 6 13.7864 15.0798 3 3 3 9 1 2
 4 6 11.4402 12.2667 2 3 3 9 1 2
 4 6 11.3598 11.6398 2 3 3 9 1 2
 3 6 12.0001 12.7602 0 3 3 9 1 2
 4 6 10.8537 11.3335 1 3 2 9 1 2
 4 6 10.6399 10.9332 1 3 3 9 1 2
 4 6 10.6536 11.1499 1 3 1 9 1 2
 4 6 10.7069 11.1739 2 3 1 9 1 2
 3 6 14.5465 17.0265 0 3 3 9 1 2
 4 6 11.1205 11.5471 2 3 2 9 1 2
 3 6 13.4798 19.3733 0 3 3 9 1 2
 3 6 12.3071 12.7604 1 3 2 9 1 2
 4 6 11.2001 12.2 3 3 1 9 1 2
 3 6 11.4931 12.2131 0 3 1 9 1 2
 4 6 11.4532 13.9999 0 1 3 10 1 2
 4 1 17.3073 35.1247 1 1 2 10 1 2
 4 1 13.5872 18.9127 0 1 1 10 1 2
 3 1 12.0798 14.0164 3 1 2 10 1 2
 3 1 12.9428 15.823 2 1 2 10 1 2
 3 3 11.8132 19.12 0 1 3 10 1 2
 3 2 13.0535 18.7602 1 1 3 10 1 2
 3 1 11.947 16.7739 2 1 2 10 1 2
 4 1 11.3618 15.042 3 1 3 10 1 2
 4 1 11.0937 13.4446 3 1 1 10 1 2
 4 3 11.4515 14.2134 3 1 2 10 1 2
 4 3 11.0287 13.1734 0 1 1 10 1 2
 3 3 12.3868 16.0268 2 1 1 10 1 2
 3 2 11.5548 14.3148 0 1 3 10 1 2
 3 1 11.0803 14.3471 2 1 2 10 1 2
 3 3 12.7961 15.6894 3 1 1 10 1 2
 3 3 12.36 14.8533 0 1 1 10 1 2
 3 1 11.3641 12.92 1 1 1 10 1 2
 3 1 12.2334 14.3202 1 1 1 10 1 2
 3 1 11.2537 14.4004 2 1 2 10 1 2
 3 3 12.5599 14.6667 2 1 3 10 1 2
 4 1 11.0534 15.4002 3 1 3 10 1 2
 3 6 11.2935 11.8668 0 1 3 10 1 2
 3 6 11.7869 12.7735 3 1 3 10 1 2
 3 6 11.4135 12.227 1 1 2 10 1 2
 3 3 11.4936 12.831 1 1 2 10 1 2
 3 4 11.2146 13.8272 2 1 1 10 1 2
 3 6 12.84 13.5733 2 1 3 10 1 2
 3 4 11.2271 13.1872 3 1 2 10 1 2
 4 4 11.2801 14.0667 1 1 3 10 1 2
 3 6 12.0402 12.6668 1 1 3 10 1 2
 4 6 11.6933 13.0666 2 1 3 10 1 2
 4 6 11.0406 11.5183 0 1 2 10 1 2
 4 4 11.0262 12.3997 3 1 2 10 1 2
 3 4 13.0801 15.0402 0 1 1 10 1 2
 4 5 10.8092 12.2225 2 1 3 10 1 2
 4 5 12.1736 13.8196 2 1 1 10 1 2
 3 6 11.6614 12.5946 0 1 1 10 1 2
 3 6 11.3204 11.8538 0 1 1 10 1 2
 4 6 10.7067 11.2131 1 1 3 10 1 2
 3 5 11.8134 15.2134 0 2 2 10 1 2
 4 6 10.8132 11.3068 2 2 1 10 1 2
 4 6 10.96 11.4402 2 2 2 10 1 2
 4 6 10.6508 11.0635 2 2 1 10 1 2
 4 5 11.2533 12.2934 1 2 2 10 1 2
 4 5 10.9317 12.5583 2 2 3 10 1 2
 3 4 11.3471 14.3338 1 2 2 10 1 2
 3 5 11.2934 12.3869 3 2 2 10 1 2
 3 4 12.1469 13.6536 3 2 1 10 1 2
 3 6 11.5333 12.3065 0 2 3 10 1 2
 3 4 11.3067 12.6535 3 2 3 10 1 2
 3 3 11.8539 14.658 3 2 1 10 1 2
 3 3 11.4317 15.6567 1 2 1 10 1 2
 4 3 12.4397 14.7997 1 2 3 10 1 2
 3 4 11.2537 12.547 3 2 1 10 1 2
 4 4 11.3201 12.6269 1 2 1 10 1 2
 4 4 11.2665 13.0534 2 2 1 10 1 2
 3 4 12.6117 15.1829 0 2 2 10 1 2
 3 5 11.1198 12.173 1 2 1 10 1 2
 3 6 11.68 13.1466 0 2 3 10 1 2
 3 6 11.3493 12.6105 0 2 2 10 1 2
 3 5 11.4368 12.8564 0 2 2 10 1 2
 3 6 13.3597 14.0132 0 2 2 10 1 2
 3 3 11.4666 13.1867 3 2 3 10 1 2
 4 6 10.9206 11.3655 3 2 1 10 1 2
 3 5 12.2797 13.213 1 2 3 10 1 2
 3 6 11.1468 11.8267 3 2 3 10 1 2
 3 6 11.928 12.5204 1 2 1 10 1 2
 3 6 11.1466 11.5199 1 2 3 10 1 2
 3 4 11.6538 13.3107 3 2 2 10 1 2
 4 3 13.0405 14.4671 2 2 2 10 1 2
 3 6 11.4088 11.907 0 2 2 10 1 2
 3 6 11.347 11.8199 2 2 1 10 1 2
 3 5 11.1736 13.0667 0 2 1 10 1 2
 3 4 10.9969 12.5705 2 2 1 10 1 2
 3 6 11.0933 11.7732 0 2 3 10 1 2
 3 6 11.4847 11.9245 0 2 2 10 1 2
 3 6 11.3466 11.7198 2 2 3 10 1 2
 4 5 10.9602 12.9335 3 2 3 10 1 2
 3 4 11.027 12.4402 3 2 3 10 1 2
 3 5 11.2131 12.2799 2 3 3 10 1 2
 3 4 11.1202 12.1736 1 3 2 10 1 2
 3 5 11.1654 11.9872 1 3 1 10 1 2
 4 5 11.0936 12.2 2 3 2 10 1 2
 3 6 11.2533 12.6799 1 3 3 10 1 2
 3 4 11.2937 12.438 3 3 1 10 1 2
 3 4 10.9994 13.2394 3 3 1 10 1 2
 3 4 11.2807 12.3204 3 3 2 10 1 2
 3 4 11.8868 13.2403 3 3 1 10 1 2
 3 4 11.1289 12.6623 1 3 3 10 1 2
 3 4 11.1604 12.827 1 3 1 10 1 2
 3 3 11.9284 13.2219 3 3 2 10 1 2
 4 3 11.6667 13.0003 0 3 2 10 1 2
 3 4 11.2265 12.7496 1 3 2 10 1 2
 3 4 11.0893 12.0492 2 3 2 10 1 2
 3 3 11.3336 14.3655 0 3 1 10 1 2
 3 5 11.3864 12.748 3 3 2 10 1 2
 3 4 11.5295 13.9692 0 3 2 10 1 2
 3 6 11.534 12.0139 2 3 3 10 1 2
 3 6 11.2135 11.787 3 3 3 10 1 2
 3 6 11.9469 12.6272 1 3 1 10 1 2
 3 6 11.6362 12.0227 2 3 2 10 1 2
 3 5 12.1015 13.3994 3 3 2 10 1 2
 3 5 12.3694 13.2638 2 3 1 10 1 2
 3 5 12.038 13.1448 1 3 2 10 1 2
 4 3 12.9401 14.4133 0 3 1 10 1 2
 3 6 11.3467 11.8401 3 3 3 10 1 2
 4 3 11.6403 12.9471 2 3 3 10 1 2
 3 6 10.9871 11.8535 2 3 3 10 1 2
 4 4 11.0001 13.3468 0 3 3 10 1 2
 3 4 11.5737 13.3506 1 3 2 10 1 2
 3 4 11.236 12.7428 1 3 3 10 1 2
 3 4 11.5247 12.8139 1 3 1 10 1 2
 3 4 11.5469 13.1873 2 3 1 10 1 2
 3 6 11.5201 12.4799 0 3 3 10 1 2
 3 6 11.0671 11.6401 2 3 2 10 1 2
 3 6 11.1458 11.4924 0 3 3 10 1 2
 3 6 11.2728 11.747 1 3 2 10 1 2
 3 5 11.3736 12.3873 3 3 1 10 1 2
 3 4 11.4935 12.7613 0 3 1 10 1 2
 4 6 11.9464 15.6399 0 1 3 11 1 2
 4 6 12.5871 16.667 1 1 2 11 1 2
 3 6 15.4134 17.4536 0 1 1 11 1 2
 3 6 12.8162 15.8004 3 1 2 11 1 2
 3 5 14.6004 22.3203 2 1 2 11 1 2
 3 5 13.0532 17.7866 0 1 3 11 1 2
 3 6 13.0801 17.9468 1 1 3 11 1 2
 3 6 12.3471 14.1603 2 1 2 11 1 2
 3 5 11.8265 13.7599 3 1 3 11 1 2
 3 5 11.9659 13.1604 3 1 1 11 1 2
 3 5 11.6802 14.0133 3 1 2 11 1 2
 3 6 11.5555 12.5197 0 1 1 11 1 2
 3 5 11.3334 13.48 2 1 1 11 1 2
 3 6 11.64 12.8532 0 1 3 11 1 2
 3 5 11.8006 13.3654 2 1 2 11 1 2
 3 5 12.3606 15.2672 3 1 1 11 1 2
 3 5 12.7697 15.903 0 1 1 11 1 2
 3 5 13.1601 15.9601 1 1 1 11 1 2
 3 6 12.05 13.17 1 1 1 11 1 2
 3 5 12.221 15.4665 2 1 2 11 1 2
 3 5 12.0265 13.7865 2 1 3 11 1 2
 3 5 11.8801 14.6533 3 1 3 11 1 2
 3 6 11.4133 12.6402 0 1 3 11 1 2
 3 5 12.4135 14.5469 3 1 3 11 1 2
 3 6 11.8855 14.3076 1 1 2 11 1 2
 3 5 12.5469 14.6802 1 1 2 11 1 2
 3 5 12.0246 14.2913 2 1 1 11 1 2
 3 5 11.5599 15.7197 2 1 3 11 1 2
 3 4 11.8939 15.8404 3 1 2 11 1 2
 3 5 11.7728 14.0396 1 1 3 11 1 2
 3 5 11.7201 12.9467 1 1 3 11 1 2
 3 4 11.4936 13.0802 2 1 3 11 1 2
 3 6 11.5739 13.6272 0 1 2 11 1 2
 3 6 11.961 13.7737 3 1 2 11 1 2
 3 5 11.5508 13.3068 0 1 1 11 1 2
 3 4 11.6799 13.2533 2 1 3 11 1 2
 3 4 11.7202 13.0135 2 1 1 11 1 2
 3 5 12.5335 14.1469 0 1 1 11 1 2
 3 5 11.7993 13.3329 0 1 1 11 1 2
 3 5 12.5198 14.5866 1 1 3 11 1 2
 3 5 17.1335 21.4801 0 2 2 11 1 2
 3 5 11.5732 12.8932 2 2 1 11 1 2
 3 5 11.3269 14.5603 2 2 2 11 1 2
 3 4 11.907 14.4669 2 2 1 11 1 2
 3 5 12.2269 14.6416 1 2 2 11 1 2
 3 3 11.3733 15.1067 2 2 3 11 1 2
 3 5 11.7071 13.7337 1 2 2 11 1 2
 3 4 11.4265 14.3999 3 2 2 11 1 2
 3 5 11.4257 14.8122 3 2 1 11 1 2
 3 5 11.6132 19.1199 0 2 3 11 1 2
 3 4 11.3869 13.6002 3 2 3 11 1 2
 3 3 11.4272 12.9204 3 2 1 11 1 2
 3 4 11.5645 14.8511 1 2 1 11 1 2
 3 4 11.7332 14.0798 1 2 3 11 1 2
 3 4 11.2406 12.5645 3 2 1 11 1 2
 3 5 11.0755 13.2357 1 2 1 11 1 2
 3 4 10.9869 12.3601 2 2 1 11 1 2
 3 5 13.123 15.6296 0 2 2 11 1 2
 3 5 11.2555 13.0401 1 2 1 11 1 2
 3 4 11.6263 14.1864 0 2 3 11 1 2
 3 5 11.2271 13.0404 0 2 2 11 1 2
 3 5 11.5612 12.8132 0 2 2 11 1 2
 3 5 11.4344 13.9942 0 2 2 11 1 2
 3 3 12.1067 17.7069 3 2 3 11 1 2
 3 3 11.3567 12.9335 3 2 1 11 1 2
 3 4 11.2665 12.3332 1 2 3 11 1 2
 3 3 11.4534 12.8936 3 2 3 11 1 2
 3 4 11.587 14.6138 1 2 1 11 1 2
 3 4 11.2799 12.3999 1 2 3 11 1 2
 3 4 11.5871 12.6397 3 2 2 11 1 2
 3 4 11.0483 13.4482 2 2 2 11 1 2
 3 5 11.311 12.3466 0 2 2 11 1 2
 3 4 11.3202 12.8165 2 2 1 11 1 2
 3 5 11.6669 13.1597 0 2 1 11 1 2
 3 4 11.4268 13.8936 2 2 1 11 1 2
 3 5 11.9059 14.8659 0 2 3 11 1 2
 3 5 11.4857 12.5338 0 2 2 11 1 2
 3 4 11.1728 15.373 2 2 3 11 1 2
 3 5 11.6268 12.7067 3 2 3 11 1 2
 3 4 11.0667 12.7335 3 2 3 11 1 2
 3 4 11.6931 12.9198 2 3 3 11 1 2
 3 5 11.4134 12.5072 1 3 2 11 1 2
 3 5 11.1737 12.5602 1 3 1 11 1 2
 3 4 11.2266 12.2799 2 3 2 11 1 2
 3 4 11.2132 12.2931 1 3 3 11 1 2
 3 3 11.6537 13.747 3 3 1 11 1 2
 3 3 11.0555 12.3868 3 3 1 11 1 2
 3 3 11.4532 12.7201 3 3 2 11 1 2
 3 4 11.0667 15.0836 3 3 1 11 1 2
 3 4 12.0268 14.2668 1 3 3 11 1 2
 3 5 11.4272 12.5335 1 3 1 11 1 2
 3 3 11.4935 15.9479 3 3 2 11 1 2
 3 5 12.4936 13.6805 0 3 2 11 1 2
 3 2 11.3068 13.7735 1 3 2 11 1 2
 3 5 11.8935 14.3067 2 3 2 11 1 2
 3 5 11.5202 13.267 0 3 1 11 1 2
 3 4 11.8135 13.6535 3 3 2 11 1 2
 3 5 11.667 13.0666 0 3 2 11 1 2
 3 4 12.3597 15.4396 2 3 3 11 1 2
 3 3 11.4933 13.1334 3 3 3 11 1 2
 3 4 11.1255 12.6272 1 3 1 11 1 2
 3 4 11.6135 15.96 2 3 2 11 1 2
 3 2 12.2307 14.5674 3 3 2 11 1 2
 3 3 11.5379 13.6005 2 3 1 11 1 2
 3 5 11.4667 12.4667 1 3 2 11 1 2
 3 6 12.4136 17.887 0 3 1 11 1 2
 3 4 11.3958 14.1827 3 3 3 11 1 2
 3 5 11.2536 12.1868 2 3 3 11 1 2
 3 4 12.4268 15.3734 2 3 3 11 1 2
 3 5 11.6935 12.7868 0 3 3 11 1 2
 3 5 11.7071 12.8003 1 3 2 11 1 2
 3 4 11.4401 13.9333 1 3 3 11 1 2
 3 4 11.2139 13.2537 1 3 1 11 1 2
 3 4 13.507 15.0137 2 3 1 11 1 2
 3 5 11.3332 12.3465 0 3 3 11 1 2
 3 5 11.2685 12.2537 2 3 2 11 1 2
 3 5 11.6266 12.7065 0 3 3 11 1 2
 3 6 11.3073 13.7471 1 3 2 11 1 2
 3 3 11.2935 12.5079 3 3 1 11 1 2
 3 6 12.3467 15.6403 0 3 1 11 1 2
 4 4 14.3929 12.1679 0 1 3 12 1 2
 1 6 17.1612 21.5 2 1 2 12 1 2
 2 6 13.7264 17.6432 1 1 1 12 1 2
 1 6 14.3121 21.8988 1 1 2 12 1 2
 2 7 16.0714 20.4769 2 1 1 12 1 2
 3 6 15.9364 19.3506 0 1 1 12 1 2
 1 4 15.1978 18.6813 2 1 3 12 1 2
 2 5 12.7459 16.7766 3 1 2 12 1 2
 3 6 12.9587 15.5259 0 1 1 12 1 2
 2 7 14.6605 19.0785 3 1 3 12 1 2
 1 4 14.922 20.2023 2 1 2 12 1 2
 2 8 11.7802 15.5131 2 1 2 12 1 2
 2 8 12.2627 13.3731 2 1 3 12 1 2
 3 8 12.7432 17.968 0 1 1 12 1 2
 2 8 19.7775 21.345 1 1 3 12 1 2
 3 9 11.9932 14.766 0 1 1 12 1 2
 2 5 22.7104 27.0944 3 1 3 12 1 2
 1 7 13.5828 16.727 1 1 3 12 1 2
 1 6 15.1661 19.0849 2 1 2 12 1 2
 2 9 NaN 16.1855 2 1 3 12 1 2
 2 1 13.9122 18.7147 2 1 1 12 1 2
 1 7 12.0988 16.3719 3 1 2 12 1 2
 1 8 12.7719 18.6876 1 1 3 12 1 2
 2 4 18.6169 21.3225 1 1 2 12 1 2
 2 1 12.6561 15.3654 3 1 2 12 1 2
 1 6 14.6181 17.0553 3 1 1 12 1 2
 4 1 13.1774 17.1812 0 1 1 12 1 2
 3 9 13.2454 15.461 0 1 3 12 1 2
 2 1 12.3405 13.8821 3 1 3 12 1 2
 2 1 12.5795 13.1433 3 1 1 12 1 2
 4 8 12.4613 18.0489 0 1 1 12 1 2
 2 4 14.3621 18.1554 2 1 3 12 1 2
 3 6 16.7979 19.9381 0 1 3 12 1 2
 1 8 11.1055 12.6936 1 1 2 12 1 2
 2 1 12.4901 13.5703 3 1 2 12 1 2
 1 1 12.0215 13.1687 1 1 3 12 1 2
 2 8 15.3359 18.5446 2 1 1 12 1 2
 2 7 12.7961 16.2495 1 1 1 12 1 2
 3 8 12.5954 15.6281 0 1 3 12 1 2
 4 8 13.3431 16.7725 0 1 2 12 1 2
 3 9 11.8592 15.9683 0 2 3 12 1 2
 4 1 10.8159 15.2341 0 2 2 12 1 2
 3 9 10.9106 14.363 0 2 3 12 1 2
 2 1 11.6883 12.5238 2 2 1 12 1 2
 2 5 18.5161 21.5584 1 2 1 12 1 2
 2 9 12.0028 14.2832 2 2 1 12 1 2
 2 8 11.5512 14.3634 3 2 3 12 1 2
 2 1 12.207 13.3677 3 2 3 12 1 2
 3 4 17.1094 19.1691 0 2 1 12 1 2
 3 9 11.1134 12.5036 0 2 2 12 1 2
 2 1 12.3562 13.1093 2 2 3 12 1 2
 2 1 12.2933 12.8556 3 2 1 12 1 2
 2 1 11.9656 13.8753 3 2 1 12 1 2
 3 1 11.7507 13.9569 0 2 2 12 1 2
 2 1 12.1353 13.1257 1 2 2 12 1 2
 2 1 12.1756 12.8042 3 2 3 12 1 2
 2 1 12.4089 13.0333 3 2 3 12 1 2
 3 9 14.1584 16.7026 0 2 2 12 1 2
 2 1 12.1257 12.9428 2 2 2 12 1 2
 2 4 13.9101 16.0251 1 2 1 12 1 2
 1 9 11.7898 13.1004 2 2 1 12 1 2
 2 1 12.2705 13.0297 3 2 1 12 1 2
 2 1 12.1477 12.7435 2 2 2 12 1 2
 2 1 11.8371 12.4778 2 2 1 12 1 2
 2 1 12.4228 14.4537 1 2 1 12 1 2
 3 9 11.7106 14.8721 0 2 2 12 1 2
 2 1 12.3554 13.2709 1 2 2 12 1 2
 3 8 11.9611 13.6717 0 2 3 12 1 2
 3 8 11.7483 13.3362 0 2 2 12 1 2
 2 1 12.2269 13.0915 3 2 2 12 1 2
 2 1 12.1876 12.8162 2 2 1 12 1 2
 2 1 11.7903 13.1455 1 2 3 12 1 2
 2 1 11.951 12.2708 3 2 1 12 1 2
 2 1 11.757 12.4549 3 2 2 12 1 2
 2 1 11.7711 12.3211 2 2 3 12 1 2
 2 1 12.1014 14.2062 1 2 3 12 1 2
 3 9 11.6069 13.5089 0 2 2 12 1 2
 2 1 11.7884 12.5539 3 2 3 12 1 2
 1 6 11.7144 14.6027 1 2 3 12 1 2
 2 1 11.7593 12.8068 1 2 1 12 1 2
 2 1 11.9226 13.9724 1 3 1 12 1 2
 2 1 12.1161 13.5415 1 3 1 12 1 2
 3 7 11.126 12.502 0 3 1 12 1 2
 2 9 11.8617 13.2115 2 3 3 12 1 2
 3 1 11.5876 13.1486 0 3 3 12 1 2
 2 1 12.3101 12.8875 2 3 3 12 1 2
 2 1 11.8646 12.5222 3 3 1 12 1 2
 2 1 11.7785 12.2221 1 3 2 12 1 2
 2 9 11.712 14.3065 1 3 2 12 1 2
 2 1 11.8566 13.0945 2 3 2 12 1 2
 2 1 11.7381 12.221 2 3 1 12 1 2
 1 9 11.639 12.6035 1 3 2 12 1 2
 3 9 11.5572 13.5828 0 3 3 12 1 2
 2 1 11.7912 12.5593 3 3 2 12 1 2
 2 1 12.0587 12.5954 3 3 1 12 1 2
 2 8 12.0688 13.1235 3 3 2 12 1 2
 2 1 11.9469 12.6447 2 3 3 12 1 2
 3 1 11.5343 13.1128 0 3 1 12 1 2
 1 9 11.4826 14.2177 1 3 3 12 1 2
 2 1 11.9131 12.7264 2 3 2 12 1 2
 3 1 11.5519 12.3563 0 3 2 12 1 2
 3 1 11.7088 12.2391 0 3 1 12 1 2
 2 1 12.0586 13.6062 3 3 3 12 1 2
 3 1 11.5023 12.9678 0 3 2 12 1 2
 2 1 12.6437 13.1037 1 3 2 12 1 2
 2 1 11.6915 12.1846 3 3 1 12 1 2
 1 8 11.588 12.7272 1 3 2 12 1 2
 2 8 13.3853 17.1452 3 3 3 12 1 2
 1 9 11.4911 13.1591 1 3 3 12 1 2
 2 1 11.9917 12.7273 2 3 2 12 1 2
 3 8 11.5812 12.3171 0 3 3 12 1 2
 2 1 11.8892 12.6874 2 3 2 12 1 2
 2 1 11.6831 12.3962 2 3 3 12 1 2
 2 1 12.4954 12.9947 3 3 1 12 1 2
 2 1 11.7998 12.2829 2 3 1 12 1 2
 2 1 11.7047 12.1482 3 3 2 12 1 2
 2 1 11.7962 12.6517 1 3 3 12 1 2
 2 9 11.6645 12.3493 3 3 2 12 1 2
 2 9 11.6304 11.8917 1 3 1 12 1 2
 1 7 11.5402 13.4694 1 3 1 12 1 2
 3 6 15.4614 19.6077 0 1 3 13 1 2
 2 4 13.2521 17.1672 2 1 2 13 1 2
 2 6 11.2518 13.971 1 1 1 13 1 2
 1 6 11.8045 14.8745 1 1 2 13 1 2
 2 7 12.5076 17.1808 2 1 1 13 1 2
 3 7 12.0609 13.8518 0 1 1 13 1 2
 2 8 11.8314 14.39 2 1 3 13 1 2
 1 8 11.6723 13.6855 3 1 2 13 1 2
 4 6 13.4676 16.3933 0 1 1 13 1 2
 1 7 11.5187 13.2685 3 1 3 13 1 2
 2 8 11.3826 14.0368 2 1 2 13 1 2
 2 7 12.0906 13.7102 2 1 2 13 1 2
 1 8 11.1127 13.3383 2 1 3 13 1 2
 4 8 11.6521 12.6168 0 1 1 13 1 2
 1 8 11.7614 14.101 1 1 3 13 1 2
 4 6 11.6105 13.5492 0 1 1 13 1 2
 2 8 12.1161 14.0329 3 1 3 13 1 2
 1 6 11.8032 14.6924 1 1 3 13 1 2
 1 7 11.6968 13.844 2 1 2 13 1 2
 2 8 11.1341 12.6416 2 1 3 13 1 2
 2 7 11.5399 13.3147 2 1 1 13 1 2
 2 8 13.2521 14.8567 3 1 2 13 1 2
 2 5 12.6295 14.1812 1 1 3 13 1 2
 2 7 12.7192 14.6554 1 1 2 13 1 2
 1 6 11.7527 15.7705 3 1 2 13 1 2
 2 8 13.6107 16.1411 3 1 1 13 1 2
 3 7 11.6997 14.1473 0 1 1 13 1 2
 3 5 13.5188 15.6465 0 1 3 13 1 2
 2 7 12.2092 14.1177 3 1 3 13 1 2
 2 8 11.7072 13.0128 3 1 1 13 1 2
 3 7 12.7927 15.6418 0 1 1 13 1 2
 1 9 12.6869 14.2664 2 1 3 13 1 2
 3 9 10.8744 11.5136 0 1 3 13 1 2
 2 6 12.5197 14.9 1 1 2 13 1 2
 2 5 13.0393 15.2654 3 1 2 13 1 2
 1 6 11.2051 12.6409 1 1 3 13 1 2
 2 6 11.7012 13.0816 2 1 1 13 1 2
 2 5 11.5536 14.5087 1 1 1 13 1 2
 4 8 11.1711 12.9996 0 1 3 13 1 2
 4 5 12.923 14.3812 0 1 2 13 1 2
 4 7 11.7872 13.1377 0 2 3 13 1 2
 4 6 11.6925 14.0707 0 2 2 13 1 2
 3 5 13.8969 16.5215 0 2 3 13 1 2
 2 7 12.9676 14.2968 2 2 1 13 1 2
 2 7 11.8325 14.5978 1 2 1 13 1 2
 2 6 11.809 14.7713 2 2 1 13 1 2
 2 7 11.578 13.0372 3 2 3 13 1 2
 2 7 11.8598 14.7594 3 2 3 13 1 2
 4 6 13.0474 15.5865 0 2 1 13 1 2
 4 9 11.9791 13.3363 0 2 2 13 1 2
 2 7 11.9737 14.1544 2 2 3 13 1 2
 2 7 12.122 12.7641 3 2 1 13 1 2
 2 9 11.8506 13.5386 3 2 1 13 1 2
 4 7 12.3516 13.9618 0 2 2 13 1 2
 2 7 12.0062 13.9966 1 2 2 13 1 2
 2 7 11.3156 12.0404 3 2 3 13 1 2
 2 7 11.7039 12.4653 3 2 3 13 1 2
 4 6 13.7285 15.3107 0 2 2 13 1 2
 2 6 14.5971 15.5807 2 2 2 13 1 2
 1 7 11.0814 13.5191 1 2 1 13 1 2
 2 5 13.0051 14.7591 2 2 1 13 1 2
 2 7 11.726 13.3627 3 2 1 13 1 2
 2 6 12.8286 14.8808 2 2 2 13 1 2
 2 8 11.9789 15.4932 2 2 1 13 1 2
 2 7 12.3787 15.338 1 2 1 13 1 2
 4 6 12.5976 15.2469 0 2 2 13 1 2
 2 7 11.4203 13.6442 1 2 2 13 1 2
 3 8 11.475 13.6573 0 2 3 13 1 2
 4 6 13.0681 14.9574 0 2 2 13 1 2
 2 7 13.8483 16.4312 3 2 2 13 1 2
 2 4 13.1854 16.1482 2 2 1 13 1 2
 2 7 11.5631 12.9211 1 2 3 13 1 2
 2 4 11.7356 14.4603 3 2 1 13 1 2
 2 5 11.4511 13.588 3 2 2 13 1 2
 2 6 13.6069 15.6608 2 2 3 13 1 2
 1 7 11.7611 13.2522 1 2 3 13 1 2
 4 4 13.2517 14.552 0 2 2 13 1 2
 2 6 12.9375 15.9086 3 2 3 13 1 2
 2 5 12.2939 14.0148 1 2 3 13 1 2
 1 4 14.3421 15.7801 1 2 1 13 1 2
 2 6 11.4264 12.7699 1 3 1 13 1 2
 2 6 11.1817 13.053 1 3 1 13 1 2
 4 5 12.1212 13.8828 0 3 1 13 1 2
 2 7 11.2362 13.533 2 3 3 13 1 2
 3 7 11.3717 12.2401 0 3 3 13 1 2
 2 6 11.7744 13.8911 2 3 3 13 1 2
 2 5 12.2982 14.28 3 3 1 13 1 2
 2 8 11.7982 13.0775 1 3 2 13 1 2
 2 6 11.8309 13.2052 1 3 2 13 1 2
 1 5 11.9011 13.2479 2 3 2 13 1 2
 1 4 13.3855 14.7505 2 3 1 13 1 2
 1 5 13.84 15.2275 1 3 2 13 1 2
 3 6 12.8812 14.5019 0 3 3 13 1 2
 1 5 12.6731 14.1842 3 3 2 13 1 2
 2 8 13.2538 15.7457 3 3 1 13 1 2
 2 4 12.7734 15.0762 3 3 2 13 1 2
 2 6 11.1876 13.1628 2 3 3 13 1 2
 3 5 11.2936 13.1641 0 3 1 13 1 2
 1 3 13.9337 16.1704 1 3 3 13 1 2
 2 6 12.2271 14.2299 2 3 2 13 1 2
 4 4 11.9985 13.8685 0 3 2 13 1 2
 3 4 12.6882 13.9447 0 3 1 13 1 2
 2 7 11.151 13.0143 3 3 3 13 1 2
 3 5 14.5261 15.9054 0 3 2 13 1 2
 2 4 15.0426 17.3387 1 3 2 13 1 2
 2 6 12.3248 13.8347 3 3 1 13 1 2
 1 4 14.009 16.6949 1 3 2 13 1 2
 2 6 11.4641 12.5531 3 3 3 13 1 2
 2 6 12.3304 12.9305 1 3 3 13 1 2
 1 4 13.3832 15.8486 2 3 2 13 1 2
 3 5 12.157 13.6994 0 3 3 13 1 2
 2 5 11.4713 12.3595 2 3 2 13 1 2
 1 4 12.0326 13.9007 2 3 3 13 1 2
 2 7 11.2031 12.6595 3 3 1 13 1 2
 2 7 12.7871 15.2217 2 3 1 13 1 2
 2 7 11.7765 12.3237 3 3 2 13 1 2
 2 6 11.3218 13.8075 1 3 3 13 1 2
 2 7 11.8169 13.7272 3 3 2 13 1 2
 1 4 11.6818 13.3587 1 3 1 13 1 2
 1 5 11.6319 12.6729 1 3 1 13 1 2
 0 0 0 0 0 1 3 14 1 2
 1 5 14.8676 19.5182 2 1 2 14 1 2
 2 8 12.3946 15.096 1 1 1 14 1 2
 2 3 13.2879 16.2523 1 1 2 14 1 2
 2 1 12.2849 14.2153 2 1 1 14 1 2
 4 4 14.9632 16.8899 0 1 1 14 1 2
 2 1 13.1792 14.7041 2 1 3 14 1 2
 2 6 13.0936 15.6803 3 1 2 14 1 2
 3 7 13.219 16.6279 0 1 1 14 1 2
 2 1 12.3017 13.3413 3 1 3 14 1 2
 2 7 12.7064 15.1075 2 1 2 14 1 2
 2 1 12.2523 14.3145 2 1 2 14 1 2
 1 8 13.6927 17.3243 2 1 3 14 1 2
 3 9 11.872 14.5699 0 1 1 14 1 2
 2 2 15.7904 17.7362 1 1 3 14 1 2
 3 5 12.0448 15.0729 0 1 1 14 1 2
 2 1 12.3622 13.7402 3 1 3 14 1 2
 2 1 12.2692 14.479 1 1 3 14 1 2
 1 8 13.0473 14.829 2 1 2 14 1 2
 1 8 14.1355 16.4253 2 1 3 14 1 2
 2 8 12.1875 13.8193 2 1 1 14 1 2
 2 9 13.4208 15.1744 3 1 2 14 1 2
 2 6 14.8956 17.0051 1 1 3 14 1 2
 1 6 12.5336 15.1204 1 1 2 14 1 2
 2 9 12.1001 13.7104 3 1 2 14 1 2
 2 7 13.0104 14.0975 3 1 1 14 1 2
 3 8 12.0943 14.0885 0 1 1 14 1 2
 3 5 15.5707 18.3947 0 1 3 14 1 2
 2 1 12.4504 13.466 3 1 3 14 1 2
 2 1 12.2709 13.2225 3 1 1 14 1 2
 3 9 12.0364 13.4128 0 1 1 14 1 2
 2 1 12.1267 13.0313 2 1 3 14 1 2
 3 7 12.6694 14.375 0 1 3 14 1 2
 1 8 13.1901 15.1249 1 1 2 14 1 2
 2 5 16.5077 19.2255 3 1 2 14 1 2
 1 4 11.9887 13.964 1 1 3 14 1 2
 2 1 11.8943 12.8651 2 1 1 14 1 2
 2 9 11.6144 13.3034 1 1 1 14 1 2
 4 3 11.8165 14.2217 0 1 3 14 1 2
 4 5 14.2027 16.4015 0 1 2 14 1 2
 3 9 12.6434 15.4478 0 2 3 14 1 2
 3 8 11.6495 14.4356 0 2 2 14 1 2
 3 8 12.1657 13.9854 0 2 3 14 1 2
 2 1 11.9333 13.0953 2 2 1 14 1 2
 1 7 11.0757 14.1589 1 2 1 14 1 2
 2 8 11.8451 13.1033 2 2 1 14 1 2
 2 1 11.7234 15.2135 3 2 3 14 1 2
 2 8 12.1403 13.4441 3 2 3 14 1 2
 3 7 11.8993 15.0548 0 2 1 14 1 2
 3 6 11.6288 13.2576 0 2 2 14 1 2
 1 9 11.8189 13.1217 2 2 3 14 1 2
 2 1 11.8951 12.7091 3 2 1 14 1 2
 2 1 14.5133 15.4937 3 2 1 14 1 2
 3 9 12.3233 14.2229 0 2 2 14 1 2
 2 1 11.9173 13.2267 1 2 2 14 1 2
 2 1 11.7613 12.4885 3 2 3 14 1 2
 0 0 0 0 3 2 3 14 1 2
 3 9 11.7966 13.9107 0 2 2 14 1 2
 2 1 11.799 12.6093 2 2 2 14 1 2
 1 9 11.3764 12.3726 1 2 1 14 1 2
 2 9 11.6244 14.1881 2 2 1 14 1 2
 2 1 11.6085 12.427 3 2 1 14 1 2
 1 3 15.2456 17.5538 2 2 2 14 1 2
 2 1 11.592 12.5848 2 2 1 14 1 2
 2 9 12.3889 14.3563 1 2 1 14 1 2
 3 7 11.5057 12.8889 0 2 2 14 1 2
 1 8 12.4214 14.2762 1 2 2 14 1 2
 3 9 12.4225 14.25 0 2 3 14 1 2
 3 4 13.5036 17.9315 0 2 2 14 1 2
 2 1 11.6166 12.5813 3 2 2 14 1 2
 2 1 11.7486 12.8645 2 2 1 14 1 2
 2 1 11.6789 12.4709 1 2 3 14 1 2
 2 1 11.7524 15.4383 3 2 1 14 1 2
 2 8 11.6509 13.759 3 2 2 14 1 2
 2 1 11.8708 15.0613 2 2 3 14 1 2
 2 7 11.3406 13.0332 1 2 3 14 1 2
 3 7 12.1052 13.9711 0 2 2 14 1 2
 2 6 11.3631 16.5761 3 2 3 14 1 2
 1 8 12.0968 15.4118 1 2 3 14 1 2
 2 3 13.2194 15.0657 1 2 1 14 1 2
 2 6 12.9559 15.3791 1 3 1 14 1 2
 2 6 11.3897 14.4155 1 3 1 14 1 2
 3 8 11.5481 13.6375 0 3 1 14 1 2
 2 1 11.6748 12.6771 2 3 3 14 1 2
 3 8 11.8598 13.4412 0 3 3 14 1 2
 2 1 11.6016 15.0566 2 3 3 14 1 2
 2 1 11.8534 12.6092 3 3 1 14 1 2
 2 1 11.7396 13.1508 1 3 2 14 1 2
 1 6 15.3179 17.0191 1 3 2 14 1 2
 2 4 12.7338 14.4894 2 3 2 14 1 2
 2 7 11.4643 13.7423 2 3 1 14 1 2
 2 4 13.408 15.425 1 3 2 14 1 2
 3 8 12.6444 15.7988 0 3 3 14 1 2
 2 1 11.6453 12.5398 3 3 2 14 1 2
 2 9 12.562 13.7488 3 3 1 14 1 2
 2 5 12.3232 13.6779 3 3 2 14 1 2
 2 6 11.3799 12.8458 2 3 3 14 1 2
 3 7 12.0373 13.2876 0 3 1 14 1 2
 1 2 14.9075 17.0354 1 3 3 14 1 2
 2 7 14.8849 17.1035 2 3 2 14 1 2
 3 7 13.2808 15.0587 0 3 2 14 1 2
 3 8 11.3008 12.8929 0 3 1 14 1 2
 2 1 11.7473 12.6164 3 3 3 14 1 2
 3 7 11.8234 14.7352 0 3 2 14 1 2
 2 8 11.2603 12.4874 1 3 2 14 1 2
 2 9 11.4607 12.4184 3 3 1 14 1 2
 1 8 11.629 14.7727 1 3 2 14 1 2
 2 1 11.6514 14.7634 3 3 3 14 1 2
 2 1 11.7097 12.5309 1 3 3 14 1 2
 1 4 12.2551 16.5169 2 3 2 14 1 2
 3 8 12.5399 14.972 0 3 3 14 1 2
 2 9 11.4987 13.4158 2 3 2 14 1 2
 2 5 11.68 15.1394 2 3 3 14 1 2
 2 1 11.0586 11.9836 3 3 1 14 1 2
 2 8 11.4074 12.5873 2 3 1 14 1 2
 2 9 11.135 12.1494 3 3 2 14 1 2
 2 1 11.8281 12.6399 1 3 3 14 1 2
 2 1 11.6629 12.3863 3 3 2 14 1 2
 2 9 11.6664 12.7552 1 3 1 14 1 2
 2 8 11.5619 15.1212 1 3 1 14 1 2
 4 1 24.3435 30.0938 0 1 3 15 1 2
 1 5 15.9217 20.882 2 1 2 15 1 2
 2 1 12.8596 14.692 1 1 1 15 1 2
 1 4 22.0291 27.7283 1 1 2 15 1 2
 2 7 14.1965 21.19 2 1 1 15 1 2
 3 6 15.8934 22.2362 0 1 1 15 1 2
 1 5 17.307 26.3097 2 1 3 15 1 2
 1 8 12.6875 21.3121 3 1 2 15 1 2
 3 4 18.3974 27.4153 0 1 1 15 1 2
 2 6 13.5573 18.418 3 1 3 15 1 2
 1 9 16.8881 20.7369 2 1 2 15 1 2
 2 8 13.7947 18.8376 2 1 2 15 1 2
 2 4 16.3351 25.9187 2 1 3 15 1 2
 3 4 18.382 25.5202 0 1 1 15 1 2
 1 6 12.588 21.1314 1 1 3 15 1 2
 3 7 13.6173 20.555 0 1 1 15 1 2
 2 9 14.9589 22.559 3 1 3 15 1 2
 1 9 12.5381 14.7789 1 1 3 15 1 2
 1 7 20.9981 29.3087 2 1 2 15 1 2
 1 1 16.6031 27.3901 2 1 3 15 1 2
 2 3 16.8206 20.5802 2 1 1 15 1 2
 2 7 16.2911 21.1235 3 1 2 15 1 2
 2 4 18.7285 25.4724 1 1 3 15 1 2
 1 6 12.6866 21.39 1 1 2 15 1 2
 2 6 22.6483 26.2192 3 1 2 15 1 2
 2 7 14.6766 21.0033 3 1 1 15 1 2
 3 5 17.7793 24.0822 0 1 1 15 1 2
 3 9 12.2127 16.5732 0 1 3 15 1 2
 2 1 16.7735 22.2335 3 1 3 15 1 2
 2 7 14.5733 18.2454 3 1 1 15 1 2
 3 6 15.4122 20.7475 0 1 1 15 1 2
 1 7 13.3986 17.128 2 1 3 15 1 2
 3 8 15.0317 19.2524 0 1 3 15 1 2
 2 3 20.5796 28.0403 1 1 2 15 1 2
 1 6 12.9269 21.5107 3 1 2 15 1 2
 1 7 15.8037 18.8883 1 1 3 15 1 2
 2 5 14.2533 18.9832 2 1 1 15 1 2
 1 7 11.7781 17.2374 1 1 1 15 1 2
 3 8 13.036 18.6279 0 1 3 15 1 2
 3 8 12.5974 17.1707 0 1 2 15 1 2
 3 6 12.6808 15.8585 0 2 2 15 1 2
 2 9 12.0979 14.4858 2 2 1 15 1 2
 2 6 14.5242 20.8892 2 2 2 15 1 2
 1 4 13.5843 19.1281 2 2 1 15 1 2
 1 6 12.9094 15.2745 1 2 2 15 1 2
 2 4 14.3745 25.6443 2 2 3 15 1 2
 2 2 14.1143 19.6358 1 2 2 15 1 2
 2 3 13.3436 20.7653 3 2 2 15 1 2
 2 6 14.3747 18.2961 3 2 1 15 1 2
 3 8 12.8115 16.4198 0 2 3 15 1 2
 2 7 13.2596 18.5309 3 2 3 15 1 2
 2 8 15.3267 21.4315 3 2 1 15 1 2
 2 5 14.7636 19.6174 1 2 1 15 1 2
 1 6 13.0365 15.5568 1 2 3 15 1 2
 2 5 17.0578 25.1242 3 2 1 15 1 2
 2 4 15.2524 21.6829 1 2 1 15 1 2
 2 9 14.7519 18.61 2 2 1 15 1 2
 4 7 12.2728 17.669 0 2 2 15 1 2
 1 6 13.2579 19.8057 1 2 1 15 1 2
 3 6 15.2897 19.6439 0 2 3 15 1 2
 3 7 12.2421 14.7195 0 2 2 15 1 2
 3 7 14.1843 16.0565 0 2 2 15 1 2
 3 5 16.3096 19.2533 0 2 2 15 1 2
 2 9 12.784 16.856 3 2 3 15 1 2
 2 1 18.9444 21.413 3 2 1 15 1 2
 2 7 15.5136 27.1247 1 2 3 15 1 2
 2 1 16.9562 26.1678 3 2 3 15 1 2
 2 6 13.1974 18.354 1 2 1 15 1 2
 1 8 11.9052 17.6417 1 2 3 15 1 2
 2 4 18.7085 22.7149 3 2 2 15 1 2
 2 7 14.4181 17.8437 2 2 2 15 1 2
 4 8 12.0628 14.5577 0 2 2 15 1 2
 2 7 14.8985 19.8551 2 2 1 15 1 2
 4 6 14.0477 23.1635 0 2 1 15 1 2
 2 1 16.1895 19.5029 2 2 1 15 1 2
 4 7 13.6994 20.0203 0 2 3 15 1 2
 3 3 14.0988 20.864 0 2 2 15 1 2
 2 5 13.5445 17.5008 2 2 3 15 1 2
 2 1 13.0189 20.9737 3 2 3 15 1 2
 2 7 13.9588 19.4998 3 2 3 15 1 2
 1 6 11.5012 16.2473 1 3 2 15 1 2
 2 6 14.337 17.0789 2 3 2 15 1 2
 3 7 11.5365 14.1125 0 3 2 15 1 2
 2 7 12.389 14.0208 1 3 2 15 1 2
 4 4 12.7924 16.1161 0 3 3 15 1 2
 2 6 12.5859 14.6994 3 3 2 15 1 2
 2 5 12.1317 15.5385 2 3 2 15 1 2
 2 9 11.9734 15.9576 1 3 1 15 1 2
 1 6 12.6267 15.7614 1 3 2 15 1 2
 2 7 13.2164 16.4245 2 3 1 15 1 2
 2 6 13.393 15.8103 1 3 3 15 1 2
 2 9 12.8054 17.6022 3 3 2 15 1 2
 2 1 13.2961 17.4759 1 3 1 15 1 2
 4 2 14.9003 22.105 0 3 3 15 1 2
 4 3 15.5752 22.6421 0 3 3 15 1 2
 2 8 14.193 18.4629 3 3 2 15 1 2
 1 8 14.6727 17.618 2 3 2 15 1 2
 2 8 15.7845 17.0469 3 3 1 15 1 2
 2 8 13.254 14.5413 3 3 3 15 1 2
 2 9 13.7225 18.9891 1 3 3 15 1 2
 2 7 12.8503 14.8184 3 3 3 15 1 2
 2 5 13.1305 17.6841 2 3 1 15 1 2
 2 3 13.2037 18.6938 1 3 2 15 1 2
 2 6 13.4711 18.0966 1 3 2 15 1 2
 2 7 13.8807 17.0622 2 3 2 15 1 2
 2 2 13.9823 16.1285 1 3 3 15 1 2
 2 3 13.7979 20.4842 1 3 1 15 1 2
 1 0 20.7816 23.4175 2 3 3 15 1 2
 2 5 12.7807 18.5644 3 3 1 15 1 2
 3 2 11.6199 15.3038 0 3 1 15 1 2
 2 1 12.8216 17.8593 3 3 1 15 1 2
 2 8 12.6 16.7781 2 3 3 15 1 2
 2 1 13.3451 16.0201 3 3 1 15 1 2
 4 1 15.982 21.0624 0 3 1 15 1 2
 2 8 13.9808 17.2973 2 3 3 15 1 2
 3 1 14.7246 19.4508 0 3 1 15 1 2
 3 7 11.2 16.7817 0 3 2 15 1 2
 2 7 13.5427 14.748 2 3 3 15 1 2
 2 9 12.5443 16.0932 3 3 2 15 1 2
 3 6 28.172 35.6671 0 1 3 16 1 2
 2 8 13.5954 15.6437 2 1 2 16 1 2
 2 6 17.8535 22.6717 1 1 1 16 1 2
 1 5 15.9879 19.2126 1 1 2 16 1 2
 2 4 16.0776 19.5946 2 1 1 16 1 2
 3 7 13.0163 16.9165 0 1 1 16 1 2
 1 7 14.0796 18.1111 2 1 3 16 1 2
 1 4 12.4652 19.8331 3 1 2 16 1 2
 3 6 20.0478 27.4404 0 1 1 16 1 2
 2 9 14.1268 22.5158 3 1 3 16 1 2
 2 4 16.6893 21.0684 2 1 2 16 1 2
 2 8 15.3151 19.1526 2 1 2 16 1 2
 1 6 19.2803 23.1823 2 1 3 16 1 2
 4 5 19.1328 22.8347 0 1 1 16 1 2
 2 8 12.5426 15.1972 1 1 3 16 1 2
 4 7 12.2626 13.9687 0 1 1 16 1 2
 2 6 15.5136 21.1076 3 1 3 16 1 2
 1 7 11.7815 14.7046 1 1 3 16 1 2
 2 8 12.2109 14.6715 2 1 2 16 1 2
 2 6 14.0282 17.7058 2 1 3 16 1 2
 2 7 15.4326 18.7938 2 1 1 16 1 2
 2 5 12.4997 16.7306 3 1 2 16 1 2
 2 5 13.0269 18.4565 1 1 3 16 1 2
 2 5 14.047 16.9391 1 1 2 16 1 2
 2 8 12.4013 16.8645 3 1 2 16 1 2
 2 8 12.2301 13.1448 3 1 1 16 1 2
 3 8 11.8408 14.3966 0 1 1 16 1 2
 3 6 13.9596 16.1338 0 1 3 16 1 2
 1 5 14.4629 15.9678 3 1 3 16 1 2
 2 1 13.3442 15.1733 3 1 1 16 1 2
 3 6 14.035 16.2594 0 1 1 16 1 2
 1 4 13.1471 14.756 2 1 3 16 1 2
 4 6 14.0118 19.5176 0 1 3 16 1 2
 2 8 11.5194 17.4012 1 1 2 16 1 2
 2 8 11.9402 16.0077 3 1 2 16 1 2
 2 5 15.1362 18.0542 1 1 3 16 1 2
 2 6 12.2637 18.4018 2 1 1 16 1 2
 1 1 12.8785 15.4002 1 1 1 16 1 2
 3 6 11.3335 14.812 0 1 3 16 1 2
 4 8 12.0717 16.7765 0 1 2 16 1 2
 1 6 15.6048 22.0793 1 2 3 16 1 2
 2 7 11.6403 14.3363 3 2 1 16 1 2
 4 6 14.0355 15.614 0 2 2 16 1 2
 2 8 11.6439 13.312 2 2 1 16 1 2
 3 6 17.7886 22.6791 0 2 2 16 1 2
 2 9 12.5217 15.03 3 2 1 16 1 2
 3 5 15.7208 22.318 0 2 3 16 1 2
 2 7 12.6305 15.3256 3 2 3 16 1 2
 1 7 15.1032 15.9482 2 2 3 16 1 2
 2 6 14.1831 18.6058 3 2 3 16 1 2
 2 8 13.8261 19.0316 1 2 2 16 1 2
 2 8 12.4523 18.4253 3 2 2 16 1 2
 3 5 13.9908 18.4649 0 2 2 16 1 2
 1 1 13.0446 15.6011 2 2 1 16 1 2
 2 1 13.5833 14.912 3 2 2 16 1 2
 2 5 13.9366 18.1738 2 2 1 16 1 2
 3 6 16.8338 19.4734 0 2 2 16 1 2
 2 6 13.2131 22.4039 1 2 2 16 1 2
 3 8 12.0716 15.9046 0 2 3 16 1 2
 3 8 12.2586 13.7503 0 2 2 16 1 2
 2 7 14.4089 16.7845 3 2 3 16 1 2
 3 5 12.876 21.3877 0 2 1 16 1 2
 1 6 15.8508 18.342 2 2 2 16 1 2
 2 1 14.6245 16.339 3 2 1 16 1 2
 2 1 13.1188 14.9637 2 2 1 16 1 2
 4 6 15.3244 19.3028 0 2 3 16 1 2
 2 6 11.9377 16.2326 2 2 2 16 1 2
 4 4 16.7334 19.279 0 2 2 16 1 2
 2 7 11.6879 14.0433 3 2 1 16 1 2
 1 8 13.7182 16.1192 1 2 1 16 1 2
 2 9 12.1419 15.2367 3 2 3 16 1 2
 1 6 14.2318 19.6696 1 2 1 16 1 2
 2 7 12.111 13.7941 2 2 3 16 1 2
 1 8 14.6357 16.6108 1 2 3 16 1 2
 1 7 12.5939 18.8614 1 2 3 16 1 2
 1 7 12.7796 16.145 3 2 3 16 1 2
 2 5 14.5266 16.6514 1 2 1 16 1 2
 2 7 12.8911 18.573 1 2 1 16 1 2
 4 4 19.8315 27.0664 0 2 2 16 1 2
 2 6 12.8387 18.5767 2 2 1 16 1 2
 2 9 12.5518 15.8721 1 3 2 16 1 2
 2 8 11.5151 14.2731 2 3 2 16 1 2
 3 5 12.6315 15.2358 0 3 2 16 1 2
 2 8 12.4452 14.7403 1 3 2 16 1 2
 3 6 17.9766 20.125 0 3 3 16 1 2
 2 8 12.3964 16.4407 3 3 2 16 1 2
 2 8 12.3469 15.6589 2 3 2 16 1 2
 2 9 13.0344 14.8307 1 3 1 16 1 2
 1 7 13.5483 15.2529 1 3 2 16 1 2
 2 8 12.6319 15.7617 2 3 1 16 1 2
 2 6 13.49 16.4274 1 3 3 16 1 2
 2 7 12.0743 18.0605 3 3 2 16 1 2
 1 6 12.4119 18.0581 1 3 1 16 1 2
 3 7 13.0627 14.7163 0 3 3 16 1 2
 4 5 13.5907 16.5698 0 3 3 16 1 2
 2 7 13.1016 17.8004 3 3 2 16 1 2
 1 6 12.7469 15.0973 2 3 2 16 1 2
 2 7 16.9551 19.2585 3 3 1 16 1 2
 2 8 12.2565 14.702 3 3 3 16 1 2
 2 8 12.9767 17.1577 1 3 3 16 1 2
 1 6 16.4858 19.9944 3 3 3 16 1 2
 1 7 12.507 17.0185 2 3 1 16 1 2
 2 8 12.8459 15.7937 1 3 2 16 1 2
 2 6 12.3682 14.7775 1 3 2 16 1 2
 2 7 13.1301 15.7309 2 3 2 16 1 2
 2 8 12.4098 16.0767 1 3 3 16 1 2
 1 7 13.5629 15.8434 1 3 1 16 1 2
 2 8 13.3759 15.5848 2 3 3 16 1 2
 2 4 12.9986 18.9865 3 3 1 16 1 2
 3 7 13.1707 22.1935 0 3 1 16 1 2
 2 7 12.1915 13.8432 3 3 1 16 1 2
 1 8 16.1804 17.8345 2 3 3 16 1 2
 2 9 13.8019 15.7644 3 3 1 16 1 2
 3 5 13.2332 21.9304 0 3 1 16 1 2
 2 7 12.7952 16.0485 2 3 3 16 1 2
 3 8 12.4701 16.3995 0 3 1 16 1 2
 4 6 12.9059 15.052 0 3 2 16 1 2
 2 8 13.4945 17.903 2 3 3 16 1 2
 1 4 11.8923 15.693 3 3 2 16 1 2
 1 6 13.0856 19.4573 1 3 1 16 1 2
 3 5 15.8403 25.8324 0 1 3 17 1 2
 2 7 13.7465 16.9989 2 1 2 17 1 2
 1 6 16.36 20.0394 1 1 1 17 1 2
 2 8 12.7322 15.4779 1 1 2 17 1 2
 1 6 14.2173 21.0243 2 1 1 17 1 2
 3 6 12.3512 13.6164 0 1 1 17 1 2
 1 4 17.0066 19.7443 2 1 3 17 1 2
 2 4 24.1341 24.9194 3 1 2 17 1 2
 3 7 12.9967 15.5671 0 1 1 17 1 2
 2 6 12.1515 13.9455 3 1 3 17 1 2
 1 5 14.6274 18.3504 2 1 2 17 1 2
 1 6 14.7408 21.1705 2 1 2 17 1 2
 1 6 19.748 20.7597 2 1 3 17 1 2
 3 6 14.2477 16.5274 0 1 1 17 1 2
 1 5 14.5174 20.2469 1 1 3 17 1 2
 3 3 16.0799 18.7827 0 1 1 17 1 2
 2 6 11.9294 15.4786 3 1 3 17 1 2
 2 7 12.6226 17.3429 1 1 3 17 1 2
 1 3 20.9452 26.568 2 1 2 17 1 2
 2 2 19.2417 21.8593 2 1 3 17 1 2
 2 6 12.5006 22.6498 2 1 1 17 1 2
 4 8 12.1271 15.0364 0 2 2 17 1 2
 2 4 14.0072 17.744 3 2 1 17 1 2
 4 3 17.9484 20.413 0 2 3 17 1 2
 1 4 18.4136 19.7073 3 2 3 17 1 2
 2 6 11.6065 15.8657 2 2 3 17 1 2
 2 8 17.9239 19.5154 3 2 3 17 1 2
 1 6 28.2415 31.2552 1 2 2 17 1 2
 2 6 13.2508 18.0111 3 2 2 17 1 2
 3 8 12.5711 16.7062 0 2 2 17 1 2
 2 7 11.7981 15.5685 2 2 1 17 1 2
 1 8 12.208 14.7723 3 2 2 17 1 2
 2 7 12.8835 18.1927 2 2 1 17 1 2
 3 8 12.8654 16.5804 0 2 2 17 1 2
 2 9 12.0211 15.664 1 2 2 17 1 2
 4 0 13.8624 17.3432 0 2 3 17 1 2
 3 9 12.1865 17.285 0 2 2 17 1 2
 2 6 12.9062 16.9488 3 2 3 17 1 2
 3 9 21.8418 25.3176 0 2 1 17 1 2
 1 7 12.9383 18.01 2 2 2 17 1 2
 2 5 11.7208 15.5873 3 2 1 17 1 2
 2 4 16.0119 18.0759 2 2 1 17 1 2
 3 7 11.5329 15.6116 0 2 3 17 1 2
 2 9 11.4791 13.4052 2 2 2 17 1 2
 3 8 12.1293 18.2486 0 2 2 17 1 2
 2 5 11.815 14.116 3 2 1 17 1 2
 1 8 11.9758 14.9164 1 2 1 17 1 2
 0 0 0 0 3 2 3 17 1 2
 2 7 15.8744 18.2291 1 2 1 17 1 2
 2 8 11.6832 15.2838 2 2 3 17 1 2
 1 7 12.1283 17.2008 1 2 3 17 1 2
 1 6 12.5389 14.1982 1 2 3 17 1 2
 2 8 13.1367 15.7418 3 2 3 17 1 2
 1 7 12.6818 14.6868 1 2 1 17 1 2
 1 9 12.2057 13.8173 1 2 1 17 1 2
 4 6 11.3698 13.094 0 2 2 17 1 2
 1 8 14.3583 16.4356 2 2 1 17 1 2
 2 9 11.6821 15.0563 3 3 3 17 1 2
 2 8 11.3999 13.943 1 3 1 17 1 2
 1 7 12.2717 15.5753 2 3 2 17 1 2
 4 5 11.9059 16.4488 0 3 3 17 1 2
 2 3 11.5114 14.9232 2 3 3 17 1 2
 2 1 12.4419 15.0924 1 3 1 17 1 2
 2 9 12.2765 16.0089 1 3 1 17 1 2
 3 9 12.1653 13.06 0 3 1 17 1 2
 2 4 11.8885 15.2819 2 3 1 17 1 2
 2 8 11.8063 14.7806 1 3 3 17 1 2
 1 4 11.9466 14.1668 1 3 2 17 1 2
 2 8 12.1352 17.3709 3 3 1 17 1 2
 1 7 11.4976 14.3641 1 3 2 17 1 2
 2 6 11.8083 13.7519 2 3 3 17 1 2
 2 8 11.3335 13.5371 3 3 1 17 1 2
 1 6 11.8284 14.0135 3 3 3 17 1 2
 0 0 0 0 3 3 1 17 1 2
 1 6 13.4071 15.706 3 3 2 17 1 2
 2 7 11.4448 16.6317 1 3 1 17 1 2
 0 0 0 0 2 3 3 17 1 2
 2 7 11.612 14.3195 2 3 2 17 1 2
 2 8 11.4739 12.5584 3 3 2 17 1 2
 1 7 11.7911 15.6169 1 3 2 17 1 2
 2 9 11.5664 13.9831 1 3 2 17 1 2
 3 9 13.4692 17.2032 0 3 2 17 1 2
 3 8 12.7486 15.1669 0 3 2 17 1 2
 1 7 12.4301 14.1952 1 3 3 17 1 2
 0 0 0 0 1 3 3 17 1 2
 3 8 11.5827 14.4119 0 3 3 17 1 2
 3 8 11.278 12.0706 0 3 3 17 1 2
 2 6 11.8837 14.8944 3 3 2 17 1 2
 3 9 11.5521 13.4815 0 3 1 17 1 2
 2 8 11.4875 13.0309 2 3 2 17 1 2
 2 7 11.3132 14.746 3 3 2 17 1 2
 2 9 11.1979 14.0471 3 3 1 17 1 2
 1 7 12.5016 14.2332 1 3 2 17 1 2
 1 9 12.1215 14.1739 2 3 2 17 1 2
 2 1 11.1428 13.0848 2 3 1 17 1 2
 0 0 0 0 2 3 3 17 1 2
 3 7 11.5692 13.7213 0 3 1 17 1 2
 1 6 21.5448 24.6239 1 1 1 1 1 3
 1 6 13.0534 16.576 3 1 2 1 0 3
 2 6 16.6001 19.3734 3 1 2 1 0 3
 2 2 14.4657 16.3574 2 1 2 1 0 3
 2 6 11.7734 12.7201 3 1 1 1 1 3
 2 3 12.2531 14.3074 3 1 1 1 1 3
 1 4 13.375 15.9332 1 1 2 1 0 3
 2 6 11.5065 12.1864 2 1 1 1 1 3
 2 6 12.0667 13.697 2 1 2 1 0 3
 2 2 15.4545 17.667 1 1 2 1 0 3
 1 3 14.5761 16.6802 1 1 1 1 1 3
 1 2 12.9733 16.4666 2 1 1 1 1 3
 1 5 13.5559 17.3336 2 1 2 1 0 3
 1 6 12.2914 14.0247 1 1 1 1 1 3
 3 6 12.613 13.813 0 1 1 1 1 3
 4 4 15.5444 16.9844 0 1 2 1 0 3
 2 5 11.0109 13.1336 3 1 1 1 1 3
 2 3 11.08 12.4003 1 1 2 1 0 3
 3 4 12.72 14.4935 0 1 2 1 0 3
 2 3 11.7323 14.1336 2 1 2 1 0 3
 2 4 11.0545 13.6929 2 1 2 1 0 3
 2 3 12.2267 14.0399 3 1 2 1 0 3
 2 6 11.3998 12.4131 3 1 1 1 1 3
 2 6 10.7834 11.9167 1 1 1 1 1 3
 2 6 10.6499 12.3166 1 1 1 1 1 3
 3 4 11.4231 12.9031 0 1 1 1 1 3
 4 2 13.2668 16.2533 0 1 2 1 0 3
 2 2 13.2534 15.5869 2 1 2 1 0 3
 1 6 11.4826 13.5331 1 1 1 1 1 3
 3 5 11.8225 13.878 0 1 1 1 1 3
 1 0 14.1206 17.0552 3 1 2 1 0 3
 2 2 10.6932 12.4666 2 1 2 1 0 3
 2 6 10.8267 11.6425 2 1 1 1 1 3
 3 6 12.08 13.2267 0 1 1 1 1 3
 3 6 11.5333 12.5066 0 1 1 1 1 3
 3 3 12.1335 15.2296 0 1 2 1 0 3
 2 6 10.9461 11.7892 1 1 1 1 1 3
 2 0 10.8544 13.6002 2 1 2 1 0 3
 2 6 10.8133 11.2934 3 1 1 1 1 3
 3 4 12.0656 14.1834 0 1 2 1 0 3
 2 2 11.1064 12.6263 2 2 2 1 0 3
 2 3 11.3064 13.2531 3 2 2 1 0 3
 2 4 10.4952 12.9331 3 2 2 1 0 3
 2 6 10.9065 11.4278 2 2 1 1 1 3
 2 5 10.6267 11.7103 2 2 2 1 0 3
 2 4 12.5454 13.8254 1 2 2 1 0 3
 2 5 10.64 12.0667 3 2 2 1 0 3
 3 6 11.2768 12.8233 0 2 2 1 0 3
 2 6 10.9333 12.9638 2 2 1 1 1 3
 2 6 10.9878 11.7449 1 2 1 1 1 3
 4 3 12.5334 14.0535 0 2 1 1 1 3
 2 6 10.563 12.9332 2 2 1 1 1 3
 2 6 10.8276 12.8532 2 2 2 1 0 3
 2 6 10.6666 11.8665 1 2 1 1 1 3
 1 3 11.4267 12.6271 1 2 2 1 0 3
 3 3 11.32 12.7758 0 2 2 1 0 3
 2 6 11.1463 14.6396 2 2 1 1 1 3
 2 6 10.7042 13.6907 2 2 1 1 1 3
 3 3 11.8797 13.1073 0 2 2 1 0 3
 1 3 11.7998 13.7097 1 2 2 1 0 3
 1 3 11.5058 12.6558 2 2 2 1 0 3
 2 6 10.7456 12.4256 3 2 2 1 0 3
 2 6 10.7733 13.6667 1 2 1 1 1 3
 3 5 11.5323 13.9447 0 2 1 1 1 3
 2 5 10.76 12.8439 3 2 1 1 1 3
 3 3 12.0119 13.3719 0 2 2 1 0 3
 3 5 13.1561 14.6669 0 2 1 1 1 3
 2 6 11.2115 11.9335 1 2 2 1 0 3
 2 5 10.6934 12.4934 3 2 1 1 1 3
 2 3 12.4357 14.5157 1 2 1 1 1 3
 2 6 10.7323 14.3447 1 2 1 1 1 3
 2 6 11.0131 12.0557 3 2 1 1 1 3
 2 6 10.7596 11.4931 3 2 1 1 1 3
 3 6 11.3733 11.9494 0 2 1 1 1 3
 3 4 11.3327 12.5891 0 2 2 1 0 3
 2 6 10.6925 11.5891 3 2 1 1 1 3
 2 6 10.5211 11.9224 3 2 2 1 0 3
 3 6 11.8789 12.9723 0 2 1 1 1 3
 2 6 10.8231 11.4232 1 2 2 1 0 3
 2 6 10.7067 11.813 3 2 2 1 0 3
 4 4 15.7328 19.0261 0 1 1 2 1 3
 1 3 15.2814 18.7734 1 1 1 2 1 3
 3 3 13.0131 16.7198 0 1 2 2 0 3
 1 2 12.9334 15.4411 2 1 2 2 0 3
 1 2 15.5087 18.7334 1 1 2 2 0 3
 2 2 11.5622 14.8302 1 1 1 2 1 3
 1 1 17.6789 19.1456 2 1 2 2 0 3
 1 4 12.3737 13.7083 2 1 2 2 0 3
 2 3 13.1096 16.2443 2 1 1 2 1 3
 1 5 11.8115 14.6669 2 1 2 2 0 3
 4 4 11.1335 13.0937 0 1 1 2 1 3
 1 1 16.729 18.4623 3 1 2 2 0 3
 1 4 14.371 15.5044 1 1 1 2 1 3
 3 3 15.1435 18.0226 0 1 2 2 0 3
 1 4 15.3331 17.4265 1 1 1 2 1 3
 1 3 13.2507 16.0373 2 1 2 2 0 3
 2 3 12.0399 14.3867 2 1 1 2 1 3
 2 3 11.1066 13.7865 3 1 2 2 0 3
 4 2 14.4933 16.4276 0 1 2 2 0 3
 4 2 12.2132 16.8435 0 1 1 2 1 3
 1 6 12.0543 13.189 3 1 1 2 1 3
 1 3 15.8545 17.3586 2 1 2 2 0 3
 2 2 14.3067 15.8175 2 1 2 2 0 3
 2 4 15.3989 18.4669 1 1 2 2 0 3
 2 3 16.0133 18.4133 3 1 2 2 0 3
 1 5 13.28 14.5867 3 1 1 2 1 3
 4 3 13.0131 15.1623 0 1 1 2 1 3
 1 4 12.2801 13.7225 3 1 1 2 1 3
 2 2 16.5732 18.5892 3 1 2 2 0 3
 1 5 11.8259 12.7334 1 1 1 2 1 3
 3 1 13.1465 14.5332 0 1 2 2 0 3
 3 2 14.5467 15.9634 0 1 1 2 1 3
 1 6 11.3877 13.3721 2 1 1 2 1 3
 1 6 12.4768 13.0499 3 1 1 2 1 3
 1 6 11.2656 11.9447 1 1 1 2 1 3
 2 2 12.1093 14.7218 2 1 2 2 0 3
 1 6 11.5331 12.0265 1 1 1 2 1 3
 2 2 15.1163 16.5337 3 1 1 2 1 3
 4 2 12.0782 16.1049 0 1 2 2 0 3
 2 2 12.2812 13.8269 1 1 2 2 0 3
 1 2 19.0932 21.8132 1 2 2 2 0 3
 1 6 13.28 13.8418 2 2 1 2 1 3
 3 2 14.7875 16.48 0 2 1 2 1 3
 2 2 13.2001 14.5625 1 2 2 2 0 3
 2 2 13.7213 14.7893 3 2 2 2 0 3
 4 3 11.8932 13.5892 0 2 1 2 1 3
 2 1 10.8398 12.7596 2 2 2 2 0 3
 3 1 15.7999 17.5606 0 2 2 2 0 3
 2 1 13.88 15.08 2 2 2 2 0 3
 4 2 10.4934 11.8165 0 2 2 2 0 3
 4 3 10.7728 12.3224 0 2 1 2 1 3
 1 6 12.1878 12.7891 3 2 1 2 1 3
 1 6 12.972 13.8557 3 2 2 2 0 3
 4 4 10.9213 12.1226 0 2 1 2 1 3
 2 1 12.9879 14.4387 1 2 2 2 0 3
 4 3 12.3029 15.0896 0 2 2 2 0 3
 1 5 12.9629 15.4133 2 2 1 2 1 3
 1 6 13.4897 17.0895 3 2 2 2 0 3
 1 4 12.563 14.7199 3 2 2 2 0 3
 4 3 12.7743 14.3332 0 2 1 2 1 3
 2 2 16.6946 18.707 1 2 1 2 1 3
 2 4 10.5869 11.9761 1 2 1 2 1 3
 2 4 10.6933 11.9337 2 2 2 2 0 3
 2 2 11.5466 13.4267 3 2 1 2 1 3
 1 6 12.0905 12.6372 3 2 1 2 1 3
 2 4 12.0001 13.7201 1 2 1 2 1 3
 2 3 11.3733 12.7866 1 2 1 2 1 3
 1 6 11.4402 11.9203 2 2 1 2 1 3
 1 6 11.4401 12.1201 2 2 1 2 1 3
 1 4 13.9868 16.4534 3 2 2 2 0 3
 2 3 10.9493 12.295 1 2 2 2 0 3
 4 5 10.6427 11.844 0 2 2 2 0 3
 1 6 11.1879 11.9452 3 2 2 2 0 3
 2 4 10.5631 12.6422 1 2 1 2 1 3
 2 4 10.4265 11.6443 1 2 2 2 0 3
 4 4 10.7211 12.5447 0 2 2 2 0 3
 1 5 11.3999 13.5465 3 2 1 2 1 3
 1 6 12.3483 12.8829 3 2 1 2 1 3
 1 6 11.2127 11.7335 2 2 2 2 0 3
 1 6 11.6664 12.1596 2 2 1 2 1 3
 1 1 15.6264 26.1597 1 1 1 3 1 3
 2 3 29.2275 32.1622 3 1 2 3 0 3
 2 5 17.8134 20.5887 3 1 2 3 0 3
 1 2 23.96 25.9892 2 1 2 3 0 3
 1 2 25.2001 28.6402 3 1 1 3 1 3
 2 4 14.2106 16.9039 3 1 1 3 1 3
 2 3 12.8 15.0668 1 1 2 3 0 3
 2 6 13.157 15.9703 2 1 1 3 1 3
 2 5 12.5868 15.5734 2 1 2 3 0 3
 1 2 12.9464 16.9863 1 1 2 3 0 3
 1 4 12.4667 14.7639 1 1 1 3 1 3
 1 3 14.9051 17.1051 2 1 1 3 1 3
 1 3 13.9028 15.9161 2 1 2 3 0 3
 1 3 11.9434 14.5826 1 1 1 3 1 3
 3 4 24.3292 26.7026 0 1 1 3 1 3
 3 3 16.4667 20.4293 0 1 2 3 0 3
 2 5 11.9598 14.1225 3 1 1 3 1 3
 2 5 12.0797 14.3225 1 1 2 3 0 3
 3 3 11.5461 15.0129 0 1 2 3 0 3
 2 6 11.1732 13.2667 2 1 2 3 0 3
 2 5 11.24 12.9608 2 1 2 3 0 3
 2 5 11.6667 14.8432 3 1 2 3 0 3
 2 4 11.3457 13.1336 3 1 1 3 1 3
 2 3 12.4798 15.6546 1 1 1 3 1 3
 2 4 11.2536 15.3105 1 1 1 3 1 3
 3 3 11.5878 15.7336 0 1 1 3 1 3
 3 3 11.6801 14.2669 0 1 2 3 0 3
 1 3 13.4667 15.4667 2 1 2 3 0 3
 1 3 13.0273 17.8176 1 1 1 3 1 3
 4 5 11.0378 12.5846 0 1 1 3 1 3
 2 5 11.0377 13.7177 3 1 2 3 0 3
 2 5 11.7441 14.2002 2 1 2 3 0 3
 2 4 11.0129 13.3891 2 1 1 3 1 3
 3 4 11.2397 13.693 0 1 1 3 1 3
 4 3 10.8819 12.4832 0 1 1 3 1 3
 3 3 12.1059 13.9336 0 1 2 3 0 3
 2 4 11.6802 14.8135 1 1 1 3 1 3
 2 5 10.9601 12.4836 2 1 2 3 0 3
 2 6 10.8123 12.1054 3 1 1 3 1 3
 3 4 12.5698 14.5164 0 1 2 3 0 3
 2 5 10.9999 13.0263 2 2 2 3 0 3
 2 5 10.7867 12.4666 3 2 2 3 0 3
 1 2 12.1163 13.4363 3 2 2 3 0 3
 2 6 10.8534 12.8402 2 2 1 3 1 3
 2 4 10.7468 12.231 2 2 2 3 0 3
 2 1 15.5212 16.8559 1 2 2 3 0 3
 2 5 12.3213 14.3583 3 2 2 3 0 3
 3 3 11.361 14.6956 0 2 2 3 0 3
 2 5 10.7211 11.9733 2 2 1 3 1 3
 2 5 11.6656 14.7041 1 2 1 3 1 3
 3 3 13.8814 16.3734 0 2 1 3 1 3
 2 4 11.1198 12.6296 2 2 1 3 1 3
 1 2 11.466 13.306 2 2 2 3 0 3
 2 6 11.3323 14.757 1 2 1 3 1 3
 2 3 14.8134 16.0968 1 2 2 3 0 3
 3 3 11.9059 14.0126 0 2 2 3 0 3
 2 5 12.0666 14.0969 2 2 1 3 1 3
 2 4 13.7719 15.172 2 2 1 3 1 3
 3 4 12.023 14.2003 0 2 2 3 0 3
 1 4 12.3718 13.8252 1 2 2 3 0 3
 1 4 11.7198 13.2173 2 2 2 3 0 3
 2 5 11.7447 14.8381 3 2 2 3 0 3
 2 1 11.1322 13.1446 1 2 1 3 1 3
 3 2 10.9467 12.2002 0 2 1 3 1 3
 2 4 11.4533 13.7601 3 2 1 3 1 3
 3 3 11.1576 14.9447 0 2 2 3 0 3
 3 4 12.1599 17.0428 0 2 1 3 1 3
 2 6 10.8545 11.6669 1 2 2 3 0 3
 2 6 11.4418 14.2 3 2 1 3 1 3
 2 6 10.7868 12.7468 1 2 1 3 1 3
 2 4 11.0902 13.467 1 2 1 3 1 3
 2 5 10.8388 14.2387 3 2 1 3 1 3
 2 5 11.5989 16.3698 3 2 1 3 1 3
 3 3 12.3999 14.7615 0 2 1 3 1 3
 3 3 11.3872 12.6265 0 2 2 3 0 3
 2 6 10.8359 11.4226 3 2 1 3 1 3
 2 2 11.2666 15.0308 3 2 2 3 0 3
 3 4 11.6911 13.9712 0 2 1 3 1 3
 2 2 10.7732 11.9602 1 2 2 3 0 3
 2 2 10.9747 14.3093 3 2 2 3 0 3
 2 5 13.3205 25.0553 3 1 2 4 0 3
 1 5 14.76 18.3887 3 1 2 4 0 3
 1 5 15.0931 18.2555 2 1 2 4 0 3
 2 3 13.6668 16.4558 3 1 1 4 1 3
 2 3 12.8664 15.1892 3 1 1 4 1 3
 1 4 11.8931 15.0399 1 1 2 4 0 3
 1 4 12.8506 15.4372 2 1 1 4 1 3
 1 5 12.5067 15.1333 2 1 2 4 0 3
 1 5 11.9703 14.2669 1 1 2 4 0 3
 1 3 17.1723 20.2924 1 1 1 4 1 3
 1 3 13.5492 15.6172 2 1 1 4 1 3
 1 5 15.172 16.6559 2 1 2 4 0 3
 1 3 13.2251 16.6918 1 1 1 4 1 3
 3 3 13.8828 16.4532 0 1 1 4 1 3
 3 5 12.5495 16.8175 0 1 2 4 0 3
 2 2 15.8657 19.8513 3 1 1 4 1 3
 1 5 12.3177 13.9336 1 1 2 4 0 3
 3 5 11.9332 14.1225 0 1 2 4 0 3
 2 2 14.2545 16.7066 2 1 2 4 0 3
 1 5 12.171 15.091 2 1 2 4 0 3
 1 5 12.6134 14.0001 3 1 2 4 0 3
 2 4 11.4397 13.7608 3 1 1 4 1 3
 2 2 13.6804 15.4803 1 1 1 4 1 3
 2 2 11.9598 14.2664 1 1 1 4 1 3
 4 3 11.199 13.65 0 1 1 4 1 3
 3 5 12.5835 14.5567 0 1 2 4 0 3
 1 5 11.2401 12.7636 2 1 2 4 0 3
 2 1 11.9451 13.4252 1 1 1 4 1 3
 4 3 11.5603 13.8172 0 1 1 4 1 3
 2 6 12.4656 14.7336 3 1 2 4 0 3
 2 6 10.7878 11.9469 2 1 2 4 0 3
 2 6 11.1199 14.2798 2 1 1 4 1 3
 4 4 10.9047 14.2003 0 1 1 4 1 3
 4 5 11.5464 13.4796 0 1 1 4 1 3
 3 6 12.2534 13.1467 0 1 2 4 0 3
 2 6 11.1575 15.9574 1 1 1 4 1 3
 2 6 10.72 11.2665 2 1 2 4 0 3
 2 6 11.6819 12.3203 3 1 1 4 1 3
 3 5 12.1488 13.4168 0 1 2 4 0 3
 2 5 11.3863 14.5467 2 2 2 4 0 3
 1 6 11.4132 12.1205 3 2 2 4 0 3
 2 6 10.8132 11.3998 3 2 2 4 0 3
 2 6 11.5067 12.5742 2 2 1 4 1 3
 1 6 11.7335 12.5766 2 2 2 4 0 3
 1 6 11.5991 12.2558 1 2 2 4 0 3
 1 6 11.8129 12.6261 3 2 2 4 0 3
 3 6 11.4266 11.8834 0 2 2 4 0 3
 2 6 11.1325 12.5593 2 2 1 4 1 3
 2 6 11.8398 12.2532 1 2 1 4 1 3
 4 6 10.7491 11.1734 0 2 1 4 1 3
 2 6 10.9465 11.7333 2 2 1 4 1 3
 2 6 10.7997 11.2839 2 2 2 4 0 3
 2 6 10.7989 11.5715 1 2 1 4 1 3
 1 6 13.3559 13.9825 1 2 2 4 0 3
 3 6 11.2656 13.6495 0 2 2 4 0 3
 2 6 11.4624 12.0891 2 2 1 4 1 3
 2 6 11.2411 11.9467 2 2 1 4 1 3
 3 6 12.0221 12.5687 0 2 2 4 0 3
 1 6 12.3615 12.8294 1 2 2 4 0 3
 1 6 13.4397 14.6397 2 2 2 4 0 3
 1 6 11.3705 11.8001 3 2 2 4 0 3
 2 6 11.8261 12.306 1 2 1 4 1 3
 4 6 10.7175 11.4113 0 2 1 4 1 3
 2 6 10.7199 11.1999 3 2 1 4 1 3
 3 6 11.5468 12.3201 0 2 2 4 0 3
 4 6 11.8398 12.3997 0 2 1 4 1 3
 2 6 10.9602 11.5869 1 2 2 4 0 3
 2 6 10.7202 11.2401 3 2 1 4 1 3
 2 6 10.813 11.5863 1 2 1 4 1 3
 2 6 10.8135 11.2974 1 2 1 4 1 3
 2 6 12.545 13.5716 3 2 1 4 1 3
 2 6 10.6767 11.4113 3 2 1 4 1 3
 4 6 10.7207 11.322 0 2 1 4 1 3
 3 6 12.3211 13.0557 0 2 2 4 0 3
 2 6 12.0131 12.4933 3 2 1 4 1 3
 2 6 11.5867 12.3335 3 2 2 4 0 3
 4 6 11.2656 11.9041 0 2 1 4 1 3
 1 6 11.5735 12.3068 1 2 2 4 0 3
 2 6 11.3619 11.8001 3 2 2 4 0 3
 4 4 19.933 23.6295 0 1 1 5 1 3
 1 6 15.7596 16.667 1 1 1 5 1 3
 4 6 12.32 12.9333 0 1 2 5 0 3
 1 3 16.2534 18.0134 2 1 2 5 0 3
 2 4 14.7991 15.8502 1 1 2 5 0 3
 2 5 10.7564 12.2669 1 1 1 5 1 3
 2 5 12.812 14.012 2 1 2 5 0 3
 2 6 11.6532 12.2666 2 1 2 5 0 3
 2 5 11.8943 13.1622 2 1 1 5 1 3
 1 4 13.4268 15.4268 2 1 2 5 0 3
 3 6 11.5434 12.5336 0 1 1 5 1 3
 1 5 11.4376 12.2779 3 1 2 5 0 3
 1 6 11.3746 11.8266 1 1 1 5 1 3
 4 4 11.3178 14.6911 0 1 2 5 0 3
 2 6 10.7613 11.2293 1 1 1 5 1 3
 2 6 10.8265 11.293 2 1 2 5 0 3
 2 5 11.0533 12.1608 2 1 1 5 1 3
 2 6 11.267 13.643 3 1 2 5 0 3
 3 6 11.2395 12.5225 0 1 2 5 0 3
 3 5 11.8125 13.8125 0 1 1 5 1 3
 2 6 10.64 11.1333 3 1 1 5 1 3
 2 5 10.6154 11.5501 2 1 2 5 0 3
 2 6 10.9055 12.867 2 1 2 5 0 3
 2 6 10.5867 10.9213 1 1 2 5 0 3
 2 4 10.5333 11.6267 3 1 2 5 0 3
 2 6 10.6657 10.9337 3 1 1 5 1 3
 3 5 12.1322 12.8782 0 1 1 5 1 3
 2 6 11.1201 11.8001 3 1 1 5 1 3
 2 4 10.4402 12.12 3 1 2 5 0 3
 1 3 11.5331 14.0531 1 1 1 5 1 3
 3 4 12.9865 14.2798 0 1 2 5 0 3
 3 4 13.8242 14.9843 0 1 1 5 1 3
 2 6 10.8241 11.5175 2 1 1 5 1 3
 2 6 11.399 11.704 3 1 1 5 1 3
 2 5 10.8531 12.4163 1 1 1 5 1 3
 1 6 11.1463 11.6559 2 1 2 5 0 3
 2 6 10.559 10.8123 1 1 1 5 1 3
 2 6 10.4134 10.6411 3 1 1 5 1 3
 3 6 11.3089 11.7467 0 1 2 5 0 3
 1 4 11.1601 12.617 1 1 2 5 0 3
 1 6 11.1211 11.6557 1 2 2 5 0 3
 2 6 10.5599 10.8266 2 2 1 5 1 3
 3 5 11.1868 12.2831 0 2 1 5 1 3
 2 6 10.5878 11.4557 1 2 2 5 0 3
 2 5 11.0258 12.1458 3 2 2 5 0 3
 3 5 11.429 12.2667 0 2 1 5 1 3
 2 6 10.8668 11.0665 2 2 2 5 0 3
 3 6 11.9165 14.4231 0 2 2 5 0 3
 2 6 10.4664 11.0664 2 2 2 5 0 3
 3 6 11.3334 12.0173 0 2 2 5 0 3
 3 6 11.1879 11.9225 0 2 1 5 1 3
 2 6 10.6545 11.2669 3 2 1 5 1 3
 2 6 10.843 12.3601 3 2 2 5 0 3
 3 6 11.5829 13.0361 0 2 1 5 1 3
 2 6 11.7065 12.2132 1 2 2 5 0 3
 3 5 11.5323 12.5447 0 2 2 5 0 3
 2 5 11.8668 13.0001 2 2 1 5 1 3
 2 6 11.0001 11.5201 3 2 2 5 0 3
 2 6 11.2799 11.7625 3 2 2 5 0 3
 3 5 11.2131 12.0559 0 2 1 5 1 3
 2 6 11.173 11.373 1 2 1 5 1 3
 2 6 10.9574 11.1174 1 2 1 5 1 3
 2 4 10.6656 12.1447 2 2 2 5 0 3
 2 6 11.08 12.0933 3 2 1 5 1 3
 2 6 10.2655 10.4501 3 2 1 5 1 3
 2 6 10.2655 10.4501 1 2 1 5 1 3
 2 6 10.3701 10.5701 1 2 1 5 1 3
 2 6 10.3066 10.5066 2 2 1 5 1 3
 2 6 10.32 10.52 2 2 1 5 1 3
 2 6 10.3738 10.564 3 2 2 5 0 3
 2 6 10.7719 10.9452 1 2 2 5 0 3
 3 6 11.1738 12.1084 0 2 2 5 0 3
 2 6 10.5872 10.7218 3 2 2 5 0 3
 2 6 10.3465 10.5331 1 2 1 5 1 3
 2 3 10.4934 12.4267 1 2 2 5 0 3
 3 5 12.0246 13.4248 0 2 2 5 0 3
 2 6 10.6531 10.8291 3 2 1 5 1 3
 2 6 10.3212 10.4933 3 2 1 5 1 3
 2 6 10.8217 11.2483 2 2 2 5 0 3
 2 6 10.5999 10.7733 2 2 1 5 1 3
 1 3 11.4155 12.7613 2 1 2 6 0 3
 1 6 11.5762 12.9108 3 1 2 6 0 3
 1 5 11.6783 12.505 3 1 2 6 0 3
 1 6 11.9827 12.4669 2 1 1 6 1 3
 1 6 11.2514 11.5847 2 1 2 6 0 3
 2 4 11.478 13.2912 1 1 2 6 0 3
 2 4 10.8833 11.8957 3 1 2 6 0 3
 4 4 11.6801 13.9225 0 1 2 6 0 3
 1 6 11.6132 12.0933 2 1 1 6 1 3
 1 5 12.0264 12.8665 1 1 1 6 1 3
 4 4 11.6375 12.9575 0 1 1 6 1 3
 1 4 11.7198 12.4296 2 1 1 6 1 3
 1 4 11.9878 12.7058 2 1 2 6 0 3
 1 5 11.6502 13.2236 1 1 1 6 1 3
 1 6 12.1998 12.7199 1 1 2 6 0 3
 4 5 12.9622 13.7868 0 1 2 6 0 3
 1 6 12.0531 12.5746 2 1 1 6 1 3
 1 4 11.0423 12.5331 2 1 1 6 1 3
 4 5 12.2294 13.6534 0 1 2 6 0 3
 2 5 12.3629 13.0801 1 1 2 6 0 3
 2 4 12.3561 13.4003 2 1 2 6 0 3
 1 6 11.3448 11.8002 3 1 2 6 0 3
 1 4 11.5763 12.4931 1 1 1 6 1 3
 4 4 11.2767 12.878 0 1 1 6 1 3
 1 5 11.0931 11.8799 3 1 1 6 1 3
 4 5 10.961 11.629 0 1 2 6 0 3
 4 5 11.0664 11.6668 0 1 1 6 1 3
 1 3 11.7599 12.7999 1 1 2 6 0 3
 1 6 12.0802 12.6297 3 1 1 6 1 3
 1 3 11.9327 13.7728 1 1 1 6 1 3
 1 4 12.4656 14.3704 1 1 1 6 1 3
 1 6 11.3601 12.3067 3 1 1 6 1 3
 1 6 13.7734 14.6133 3 1 1 6 1 3
 4 5 11.01 11.6901 0 1 1 6 1 3
 4 5 11.6131 12.6798 0 1 2 6 0 3
 1 6 11.2655 11.6228 3 1 1 6 1 3
 1 5 12.1628 13.2536 3 1 2 6 0 3
 4 5 11.6798 12.6309 0 1 1 6 1 3
 1 4 11.6112 12.4668 1 1 2 6 0 3
 1 5 12.3332 13.5224 3 1 2 6 0 3
 1 5 12.6414 14.976 1 2 1 6 1 3
 1 4 11.6127 14.1062 3 2 2 6 0 3
 2 5 12.6239 17.5572 3 2 2 6 0 3
 1 3 27.1866 29.2414 2 2 2 6 0 3
 1 6 16.3757 18.9214 3 2 1 6 1 3
 2 5 19.976 22.6551 3 2 1 6 1 3
 1 5 11.8801 14.3775 1 2 2 6 0 3
 1 2 12.7447 15.9892 2 2 1 6 1 3
 1 1 12.558 14.158 2 2 2 6 0 3
 2 2 14.628 17.2668 1 2 2 6 0 3
 1 4 14.9287 16.3288 1 2 1 6 1 3
 2 5 12.2107 15.4002 2 2 1 6 1 3
 1 3 13.2545 14.8669 2 2 2 6 0 3
 1 5 11.7467 15.0432 1 2 1 6 1 3
 4 5 17.0792 18.4559 0 2 1 6 1 3
 4 3 16.8257 19.4003 0 2 2 6 0 3
 1 6 14.4422 15.6265 3 2 1 6 1 3
 1 6 12.5566 13.2669 1 2 2 6 0 3
 4 5 12.8386 14.3453 0 2 2 6 0 3
 1 6 13.3866 14.6133 2 2 2 6 0 3
 1 3 11.6497 15.6896 2 2 2 6 0 3
 1 6 11.7867 12.4975 3 2 2 6 0 3
 1 6 11.6545 12.2913 3 2 1 6 1 3
 1 5 11.561 14.3866 1 2 1 6 1 3
 1 2 11.4276 12.9623 1 2 1 6 1 3
 4 4 12.0396 13.1463 0 2 1 6 1 3
 4 4 11.8946 12.8958 0 2 2 6 0 3
 2 5 13.9998 15.3734 2 2 2 6 0 3
 2 4 12.1174 14.0507 1 2 1 6 1 3
 3 3 12.0656 13.6504 0 2 1 6 1 3
 2 4 12.0235 14.0502 3 2 2 6 0 3
 1 2 11.3568 12.9567 2 2 2 6 0 3
 1 5 11.2134 12.8001 2 2 1 6 1 3
 4 3 19.6158 20.7615 0 2 1 6 1 3
 3 3 11.5333 12.8932 0 2 1 6 1 3
 4 4 11.9322 13.0364 0 2 2 6 0 3
 1 6 12.4 13.8175 1 2 1 6 1 3
 1 4 11.8656 13.1447 2 2 2 6 0 3
 1 6 11.6134 12.7201 3 2 1 6 1 3
 4 4 12.0533 12.9202 0 2 2 6 0 3
 2 4 15.0819 18.0164 1 1 1 7 1 3
 1 3 11.3879 14.9225 3 1 2 7 0 3
 1 2 12.3879 13.9892 3 1 2 7 0 3
 1 6 11.1878 12.2251 2 1 2 7 0 3
 1 5 11.5868 13.0401 3 1 1 7 1 3
 1 6 11.9199 13.0132 3 1 1 7 1 3
 2 2 11.7323 13.0781 1 1 2 7 0 3
 1 6 10.9732 11.911 2 1 1 7 1 3
 1 4 11.8113 13.2114 2 1 2 7 0 3
 2 4 10.841 12.6534 1 1 2 7 0 3
 2 4 10.7999 12.2799 1 1 1 7 1 3
 1 6 11.0665 11.8664 2 1 1 7 1 3
 1 5 12.5174 13.5336 2 1 2 7 0 3
 1 3 11.1595 12.3335 1 1 1 7 1 3
 4 5 11.6532 12.9998 0 1 1 7 1 3
 4 3 10.84 11.8799 0 1 2 7 0 3
 1 4 13.1703 14.6003 3 1 1 7 1 3
 1 5 14.2924 19.0924 1 1 2 7 0 3
 4 3 19.3201 21.2534 0 1 2 7 0 3
 2 6 13.2268 13.9504 2 1 2 7 0 3
 2 6 11.1587 12.092 2 1 2 7 0 3
 2 4 13.4668 16.2002 3 1 2 7 0 3
 2 6 11.0494 11.9694 3 1 1 7 1 3
 1 5 12.5331 16.1864 1 1 1 7 1 3
 2 6 10.95 11.9335 1 1 1 7 1 3
 3 3 14.2767 15.9157 0 1 1 7 1 3
 3 2 15.8625 17.3691 0 1 2 7 0 3
 1 5 13.8668 15.2802 2 1 2 7 0 3
 1 5 12.9841 14.078 1 1 1 7 1 3
 3 5 11.6001 13.6001 0 1 1 7 1 3
 2 4 12.0287 13.3333 3 1 2 7 0 3
 2 5 12.1334 15.8947 2 1 2 7 0 3
 2 6 13.6265 14.2265 2 1 1 7 1 3
 4 2 12.77 14.1447 0 1 1 7 1 3
 4 2 11.7466 13.8133 0 1 1 7 1 3
 3 3 11.3603 14.2533 0 1 2 7 0 3
 2 6 12.5605 13.3201 1 1 1 7 1 3
 2 6 10.9607 12.4287 2 1 2 7 0 3
 2 6 10.7333 11.3221 3 1 1 7 1 3
 3 6 14.1212 14.7781 0 1 2 7 0 3
 2 4 11.0956 12.5746 2 2 2 7 0 3
 2 5 10.6798 12.5465 3 2 2 7 0 3
 2 4 12.0401 13.2667 3 2 2 7 0 3
 2 6 11.6656 12.7828 2 2 1 7 1 3
 2 5 11.0226 12.2669 2 2 2 7 0 3
 2 4 10.8782 11.7714 1 2 2 7 0 3
 2 6 10.9161 11.5827 3 2 2 7 0 3
 3 6 11.7989 12.7336 0 2 2 7 0 3
 2 6 10.7323 11.5713 2 2 1 7 1 3
 2 6 11.2355 12.7155 1 2 1 7 1 3
 3 6 11.6667 12.32 0 2 1 7 1 3
 2 6 12.1865 13.3065 2 2 1 7 1 3
 2 6 12.9618 13.5335 2 2 2 7 0 3
 2 6 10.7733 11.2399 1 2 1 7 1 3
 2 6 12.5618 13.2297 1 2 2 7 0 3
 3 6 11.106 11.7891 0 2 2 7 0 3
 2 6 12.959 13.959 2 2 1 7 1 3
 2 3 10.6401 12.1202 2 2 1 7 1 3
 3 6 12.3335 13.3734 0 2 2 7 0 3
 2 2 10.9465 11.9636 1 2 2 7 0 3
 1 2 11.8119 13.892 2 2 2 7 0 3
 2 6 10.7199 11.3616 3 2 2 7 0 3
 1 6 11.8427 12.3599 1 2 1 7 1 3
 3 6 11.2655 11.9826 0 2 1 7 1 3
 2 6 14.0359 15.0114 3 2 1 7 1 3
 3 5 11.4131 12.8798 0 2 2 7 0 3
 4 3 13.0945 15.0958 0 2 1 7 1 3
 1 4 11.4545 12.9466 1 2 2 7 0 3
 2 6 13.1198 13.7735 3 2 1 7 1 3
 2 5 11.7335 12.7467 1 2 1 7 1 3
 2 6 10.9201 11.3868 1 2 1 7 1 3
 2 6 10.8153 12.6667 3 2 1 7 1 3
 2 6 10.6236 11.1336 3 2 1 7 1 3
 3 3 11.5726 12.5592 0 2 1 7 1 3
 3 6 11.7066 12.4666 0 2 2 7 0 3
 2 6 11.5989 13.1032 3 2 1 7 1 3
 2 6 12.72 14.2948 3 2 2 7 0 3
 3 2 11.9599 12.9885 0 2 1 7 1 3
 2 3 11.0428 12.5331 1 2 2 7 0 3
 2 3 14.6965 16.1467 3 2 2 7 0 3
 1 5 35.0164 37.3865 3 1 2 8 0 3
 2 6 11.6533 17.4 3 1 2 8 0 3
 2 6 11.5479 12.1492 2 1 2 8 0 3
 2 6 10.7466 11.3599 3 1 1 8 1 3
 2 6 10.64 11.016 3 1 1 8 1 3
 2 6 10.9463 11.3891 1 1 2 8 0 3
 2 6 10.7727 11.0669 2 1 1 8 1 3
 1 3 14.5086 16.6266 2 1 2 8 0 3
 1 6 12.799 13.7168 1 1 2 8 0 3
 1 5 11.9833 14.7567 1 1 1 8 1 3
 2 6 11.7868 12.7749 2 1 1 8 1 3
 1 3 11.6002 13.0439 2 1 2 8 0 3
 2 5 12.6656 14.0003 1 1 1 8 1 3
 4 4 11.2267 12.7886 0 1 1 8 1 3
 3 6 11.3333 12.08 0 1 2 8 0 3
 2 6 11.3064 11.7618 3 1 1 8 1 3
 2 6 10.8432 11.2267 1 1 2 8 0 3
 3 6 11.7158 13.0491 0 1 2 8 0 3
 2 6 11.2892 11.6669 2 1 2 8 0 3
 2 6 11.2379 11.5581 2 1 2 8 0 3
 2 6 11.2668 11.7736 3 1 2 8 0 3
 2 6 11.2799 11.6426 3 1 1 8 1 3
 2 6 11.9329 12.3464 1 1 1 8 1 3
 2 6 10.5616 10.7868 1 1 1 8 1 3
 4 6 10.8133 11.0533 0 1 1 8 1 3
 3 6 11.7334 12.1869 0 1 2 8 0 3
 1 5 11.5868 13.6298 2 1 2 8 0 3
 2 6 10.8792 12.1725 1 1 1 8 1 3
 4 6 11.5166 11.7833 0 1 1 8 1 3
 2 6 11.1832 12.2669 3 1 2 8 0 3
 2 6 11.0656 11.372 2 1 2 8 0 3
 2 6 11.5323 12.3696 2 1 1 8 1 3
 4 3 12.2001 13.7201 0 1 1 8 1 3
 4 3 12.3867 13.2954 0 1 1 8 1 3
 3 5 11.9097 12.7467 0 1 2 8 0 3
 2 6 11.7867 12.1867 1 1 1 8 1 3
 2 6 11.6946 12.1468 2 1 2 8 0 3
 2 6 10.7845 11.0002 3 1 1 8 1 3
 3 6 12.3998 13.4265 0 1 2 8 0 3
 1 5 12.1061 14.2572 1 2 2 8 0 3
 2 6 11.1713 11.3713 3 2 1 8 1 3
 2 6 11.0144 11.2534 3 2 1 8 1 3
 2 6 11.0146 11.2159 2 2 1 8 1 3
 2 6 10.5879 10.7891 3 2 2 8 0 3
 2 6 10.8797 11.0557 3 2 2 8 0 3
 1 5 11.6664 12.4264 2 2 2 8 0 3
 1 6 11.9067 12.283 1 2 2 8 0 3
 3 6 14.0545 14.7463 0 2 2 8 0 3
 3 6 11.7866 12.1743 0 2 2 8 0 3
 3 5 11.4418 14.0269 0 2 2 8 0 3
 2 6 10.9989 11.3035 1 2 2 8 0 3
 2 6 10.9334 11.428 3 2 1 8 1 3
 2 6 10.5468 10.7602 1 2 2 8 0 3
 4 5 10.5832 11.5699 0 2 1 8 1 3
 2 6 10.7199 11.0399 2 2 1 8 1 3
 2 6 10.8132 11.1082 3 2 1 8 1 3
 2 6 11.6 11.844 3 2 1 8 1 3
 2 6 10.4545 10.6117 1 2 2 8 0 3
 1 5 11.8297 15.831 1 2 1 8 1 3
 3 5 11.238 12.5046 0 2 2 8 0 3
 2 6 10.7158 11.3824 2 2 1 8 1 3
 2 6 10.9024 11.0624 2 2 1 8 1 3
 2 6 10.4911 10.6512 1 2 1 8 1 3
 2 6 10.8243 10.9843 1 2 1 8 1 3
 4 5 10.5711 12.078 0 2 1 8 1 3
 2 6 10.5602 11.0002 2 2 1 8 1 3
 2 6 10.6133 10.8667 3 2 2 8 0 3
 2 5 10.5997 14.9199 2 2 2 8 0 3
 4 5 10.5865 12.0164 0 2 1 8 1 3
 2 5 10.7327 11.6557 2 2 2 8 0 3
 2 6 10.7212 11.426 3 2 2 8 0 3
 4 5 10.4665 11.2834 0 2 1 8 1 3
 2 4 12.4545 13.5336 2 2 2 8 0 3
 3 5 11.6266 14.6666 0 2 2 8 0 3
 2 6 11.4292 11.7468 3 2 2 8 0 3
 2 6 11.1694 11.4113 1 2 1 8 1 3
 2 6 10.4135 10.7111 3 2 2 8 0 3
 2 6 11.2913 11.5581 1 2 1 8 1 3
 4 5 10.7199 11.6287 0 2 1 8 1 3
 1 4 15.482 21.3733 1 1 1 9 0 3
 1 2 14.1867 16.8 3 1 2 9 1 3
 1 6 12.3601 13.7334 3 1 2 9 1 3
 2 4 13.6656 16.9833 2 1 2 9 1 3
 1 4 12.6362 15.1695 3 1 1 9 0 3
 1 2 15.4667 17.0955 3 1 1 9 0 3
 1 3 16.7098 18.7469 1 1 2 9 1 3
 1 6 11.4132 11.9465 2 1 1 9 0 3
 1 5 14.1713 16.438 2 1 2 9 1 3
 2 5 12.1202 16.1067 1 1 2 9 1 3
 1 6 11.2799 12.6133 1 1 1 9 0 3
 2 3 13.3323 16.4781 2 1 1 9 0 3
 2 5 11.3197 14.0429 2 1 2 9 1 3
 2 3 11.3725 12.7891 1 1 1 9 0 3
 3 4 11.0658 12.4924 0 1 1 9 0 3
 4 4 12.3864 15.9998 0 1 2 9 1 3
 1 4 20.4232 22.5567 3 1 1 9 0 3
 1 6 11.8667 12.5334 1 1 2 9 1 3
 3 6 13.4936 14.3735 0 1 2 9 1 3
 1 4 13.4133 16.2134 2 1 2 9 1 3
 1 6 12.0767 12.6669 2 1 2 9 1 3
 1 6 11.0916 11.5225 3 1 2 9 1 3
 1 6 11.7323 12.3179 3 1 1 9 0 3
 1 4 11.1578 13.0003 1 1 1 9 0 3
 1 6 11.2132 11.7066 1 1 1 9 0 3
 4 2 15.1043 17.7337 0 1 1 9 0 3
 4 3 11.7878 13.5335 0 1 2 9 1 3
 1 3 12.1082 16.2003 2 1 2 9 1 3
 2 4 11.6799 14.2 1 1 1 9 0 3
 4 4 11.373 13.6941 0 1 1 9 0 3
 1 6 11.5337 12.5767 3 1 2 9 1 3
 1 6 11.8256 12.3891 2 1 2 9 1 3
 1 6 11.6253 12.2255 2 1 1 9 0 3
 4 4 13.0158 14.4838 0 1 1 9 0 3
 3 3 15.425 18.2003 0 1 1 9 0 3
 3 2 15.7096 18.5221 0 1 2 9 1 3
 1 6 11.013 11.5998 1 1 1 9 0 3
 1 1 13.6001 17.0134 2 1 2 9 1 3
 1 6 11.2887 12.0891 3 1 1 9 0 3
 4 3 11.5336 13.5871 0 1 2 9 1 3
 1 4 18.5464 21.0797 1 2 1 9 0 3
 4 0 12.9734 14.9746 0 2 2 9 1 3
 1 6 11.2934 11.7769 3 2 2 9 1 3
 1 6 11.3588 11.7225 1 2 2 9 1 3
 4 3 11.3055 12.772 0 2 2 9 1 3
 1 6 11.2767 12.0002 1 2 1 9 0 3
 4 3 12.0918 13.5336 0 2 2 9 1 3
 4 3 11.8133 13.1775 0 2 2 9 1 3
 1 4 12.2382 14.2249 3 2 2 9 1 3
 2 3 13.24 16.2845 2 2 2 9 1 3
 1 6 12.2377 12.691 1 2 1 9 0 3
 2 1 14.4668 16.6962 1 2 1 9 0 3
 4 1 11.7212 13.6262 0 2 1 9 0 3
 1 6 11.5335 12.3734 1 2 2 9 1 3
 1 6 11.3201 11.6802 2 2 2 9 1 3
 1 6 11.3837 11.8236 2 2 1 9 0 3
 1 4 11.2135 12.7743 1 2 2 9 1 3
 1 6 11.2799 11.6544 2 2 1 9 0 3
 4 4 11.2535 14.4935 0 2 1 9 0 3
 1 6 11.3165 12.0002 1 2 1 9 0 3
 4 3 11.1878 12.3453 0 2 1 9 0 3
 1 3 11.5069 15.9638 2 2 2 9 1 3
 1 4 11.9989 14.625 3 2 1 9 0 3
 1 3 12.1608 14.04 2 2 1 9 0 3
 1 6 12.5868 13.1087 3 2 2 9 1 3
 1 5 11.9097 14.4269 2 2 2 9 1 3
 2 3 11.0891 12.5159 1 2 2 9 1 3
 3 2 14.0491 15.5558 0 2 1 9 0 3
 1 6 11.333 11.6664 3 2 2 9 1 3
 1 6 11.8531 12.2404 2 2 1 9 0 3
 1 6 12.1085 12.6801 3 2 1 9 0 3
 1 6 11.4153 11.7201 3 2 1 9 0 3
 1 2 11.4267 14.1335 1 2 2 9 1 3
 1 6 11.5989 12.0002 3 2 1 9 0 3
 1 6 11.9212 12.2921 2 2 1 9 0 3
 1 6 11.2667 11.6838 3 2 1 9 0 3
 1 6 12.3879 13.7057 3 2 2 9 1 3
 1 6 11.4364 12.0498 3 2 2 9 1 3
 4 3 11.4363 13.3695 0 2 2 9 1 3
 3 1 15.4941 17.3065 0 2 1 9 0 3
 2 6 38.9464 12.2669 1 1 1 10 0 3
 2 6 11.2365 12.2669 3 1 2 10 1 3
 2 5 11.3054 13.6387 3 1 2 10 1 3
 2 6 10.823 11.4114 2 1 2 10 1 3
 1 4 11.6798 14.9464 3 1 1 10 0 3
 2 5 11.4943 13.9734 3 1 1 10 0 3
 2 6 12.52 15.1088 1 1 2 10 1 3
 1 4 12.6266 16.6558 2 1 1 10 0 3
 2 6 11.1468 11.6934 2 1 2 10 1 3
 1 6 12.6001 13.5067 1 1 2 10 1 3
 1 6 17.0665 23.08 1 1 1 10 0 3
 1 6 13.5705 19.7171 2 1 1 10 0 3
 1 6 12.6503 15.7836 2 1 2 10 1 3
 1 6 12.0656 15.9834 1 1 1 10 0 3
 3 6 11.5699 13.7166 0 1 1 10 0 3
 4 6 11.9323 17.4498 0 1 2 10 1 3
 2 3 14.7163 16.8497 3 1 1 10 0 3
 2 4 11.7562 15.0495 1 1 2 10 1 3
 4 6 11.6101 12.267 0 1 2 10 1 3
 2 5 12.3212 13.545 2 1 2 10 1 3
 2 4 15.3744 16.5756 2 1 2 10 1 3
 2 4 15.08 21.8135 3 1 2 10 1 3
 2 4 13.7865 17.7737 3 1 1 10 0 3
 2 3 12.3201 15.2668 1 1 1 10 0 3
 1 5 12.0133 13.1467 1 1 1 10 0 3
 3 6 11.6771 12.5171 0 1 1 10 0 3
 4 6 12.7838 13.704 0 1 2 10 1 3
 2 5 11.3333 13.0532 2 1 2 10 1 3
 1 6 13.1999 13.7866 1 1 1 10 0 3
 3 6 11.6933 13.6 0 1 1 10 0 3
 2 6 11.0656 12.37 3 1 2 10 1 3
 2 6 11.1333 11.7505 2 1 2 10 1 3
 1 6 12.0916 14.145 2 1 1 10 0 3
 3 6 11.6298 12.5088 0 1 1 10 0 3
 3 6 11.9601 12.6668 0 1 1 10 0 3
 4 6 11.1632 11.6312 0 1 2 10 1 3
 1 6 12.2242 14.9447 1 1 1 10 0 3
 2 6 14.0414 16.2268 2 1 2 10 1 3
 1 6 11.7839 12.7447 3 1 1 10 0 3
 4 6 10.8801 13.8133 0 1 2 10 1 3
 1 6 13.8263 14.5364 1 2 1 10 0 3
 4 6 13.2657 16.9225 0 2 2 10 1 3
 2 6 14.0657 18.3893 3 2 2 10 1 3
 2 6 14.7455 18.6003 1 2 2 10 1 3
 4 6 14.7871 17.3107 0 2 2 10 1 3
 1 6 12.4115 14.9225 1 2 1 10 0 3
 4 6 10.9449 11.705 0 2 2 10 1 3
 4 6 12.5323 13.3559 0 2 2 10 1 3
 2 6 12.1076 12.4978 3 2 2 10 1 3
 2 6 10.958 11.5046 2 2 2 10 1 3
 1 6 13.182 14.0114 1 2 1 10 0 3
 1 6 13.7996 14.4796 1 2 1 10 0 3
 3 6 12.8133 13.0533 0 2 1 10 0 3
 2 6 10.5869 11.3741 1 2 2 10 1 3
 2 6 13.0134 13.5601 2 2 2 10 1 3
 1 6 12.9036 13.5335 2 2 1 10 0 3
 2 6 11.1878 11.4558 1 2 2 10 1 3
 1 6 13.8122 14.3455 2 2 1 10 0 3
 3 6 13.0958 14.0134 0 2 1 10 0 3
 2 6 12.4768 14.078 1 2 1 10 0 3
 3 6 11.4932 12.0264 0 2 1 10 0 3
 2 6 11.5433 11.7164 2 2 2 10 1 3
 1 6 11.5028 11.8113 3 2 1 10 0 3
 1 6 11.5097 12.2801 2 2 1 10 0 3
 2 6 10.9067 11.3734 3 2 2 10 1 3
 2 6 12.1868 12.5868 2 2 2 10 1 3
 2 6 11.1867 11.8422 1 2 2 10 1 3
 3 6 11.9211 12.2268 0 2 1 10 0 3
 2 6 11.0101 11.7157 3 2 2 10 1 3
 1 6 12.5481 13.2827 2 2 1 10 0 3
 1 5 11.9328 13.8929 3 2 1 10 0 3
 1 5 13.6931 15.9731 3 2 1 10 0 3
 2 6 14.0401 15.0965 1 2 2 10 1 3
 2 4 11.3211 16.5056 3 2 1 10 0 3
 1 6 11.5989 12.0113 2 2 1 10 0 3
 2 6 12.2935 13.1773 3 2 1 10 0 3
 2 6 10.9454 11.1456 3 2 2 10 1 3
 2 6 10.8133 11.32 3 2 2 10 1 3
 4 6 6.6439 13.4974 0 2 2 10 1 3
 3 6 11.3179 12.238 0 2 1 10 0 3
 2 6 10.8665 11.5999 1 1 1 11 0 3
 3 4 12.2 14.6964 0 1 2 11 1 3
 2 6 10.8547 11.2004 3 1 2 11 1 3
 1 3 11.9335 13.1879 1 1 2 11 1 3
 3 3 11.4424 13.2548 0 1 2 11 1 3
 1 5 11.3598 13.1331 1 1 1 11 0 3
 3 3 11.3069 12.5637 0 1 2 11 1 3
 3 3 12.2545 13.5719 0 1 2 11 1 3
 2 6 14.5696 14.8781 3 1 2 11 1 3
 1 3 11.5469 12.8135 2 1 2 11 1 3
 2 6 11.7867 13.7068 1 1 1 11 0 3
 2 6 11.3334 11.8667 1 1 1 11 0 3
 3 5 11.3613 12.1867 0 1 1 11 0 3
 2 4 11.6944 13.8291 1 1 2 11 1 3
 2 6 12.44 12.7067 2 1 2 11 1 3
 2 6 10.8373 11.1706 2 1 1 11 0 3
 2 6 10.8816 11.2273 1 1 2 11 1 3
 2 6 10.7751 11.0431 2 1 1 11 0 3
 3 5 12.0793 13.9459 0 1 1 11 0 3
 2 6 11.3621 11.7868 1 1 1 11 0 3
 3 5 11.84 13.0968 0 1 1 11 0 3
 2 6 11.2391 11.5591 2 1 2 11 1 3
 2 6 10.5731 10.9998 3 1 1 11 0 3
 2 6 10.8898 12.0669 2 1 1 11 0 3
 2 6 11.1055 11.8922 3 1 2 11 1 3
 2 6 10.8268 11.4666 2 1 2 11 1 3
 1 4 12.7563 14.1564 1 1 2 11 1 3
 3 5 12.52 13.48 0 1 1 11 0 3
 1 3 11.5434 12.5336 3 1 2 11 1 3
 2 6 15.7712 16.158 2 1 1 11 0 3
 2 6 11.0132 11.429 3 1 1 11 0 3
 2 6 10.6398 11.0398 3 1 1 11 0 3
 1 3 14.0657 16.0781 1 1 2 11 1 3
 2 6 11.1598 11.4265 3 1 1 11 0 3
 2 6 10.6373 10.878 2 1 1 11 0 3
 2 6 10.7753 11.2134 3 1 1 11 0 3
 2 6 10.8266 11.2165 3 1 2 11 1 3
 2 6 10.639 11.0558 3 1 2 11 1 3
 3 3 12.3057 13.7457 0 1 2 11 1 3
 3 5 13.1198 14.2415 0 1 1 11 0 3
 1 6 11.733 12.093 1 2 1 11 0 3
 3 6 11.3036 12.0002 0 2 2 11 1 3
 2 6 10.6791 11.4002 3 2 2 11 1 3
 2 6 10.5334 11.1102 1 2 2 11 1 3
 3 6 11.8255 12.1892 0 2 2 11 1 3
 2 6 10.6119 10.8118 1 2 1 11 0 3
 3 6 11.7467 12.5334 0 2 2 11 1 3
 3 6 11.616 12.04 0 2 2 11 1 3
 2 6 10.6668 10.8668 3 2 2 11 1 3
 1 6 11.0274 11.3733 2 2 2 11 1 3
 2 6 10.8297 11.1465 1 2 1 11 0 3
 2 6 10.6934 11.0269 1 2 1 11 0 3
 3 6 12.6413 13.5601 0 2 1 11 0 3
 1 6 11.5578 12.0245 1 2 2 11 1 3
 2 6 10.7867 13.48 2 2 2 11 1 3
 2 6 10.7841 11.2002 2 2 1 11 0 3
 1 6 11.3879 11.9733 1 2 2 11 1 3
 2 6 10.5323 10.7335 2 2 1 11 0 3
 3 6 11.2926 11.9335 0 2 1 11 0 3
 2 6 11.9755 12.4801 1 2 1 11 0 3
 3 6 12.1199 12.7865 0 2 1 11 0 3
 2 6 11.0154 11.52 2 2 2 11 1 3
 2 6 10.5732 10.7612 3 2 1 11 0 3
 2 6 10.6268 10.9105 2 2 1 11 0 3
 2 6 10.5211 10.7224 3 2 2 11 1 3
 2 6 10.4545 10.7455 2 2 2 11 1 3
 1 6 11.4534 11.8416 1 2 2 11 1 3
 3 6 12.4667 12.8801 0 2 1 11 0 3
 2 6 11.5494 11.9868 3 2 2 11 1 3
 2 6 10.7998 11.0287 2 2 1 11 0 3
 2 6 10.6541 11.4932 3 2 1 11 0 3
 2 6 10.7022 11.9689 3 2 1 11 0 3
 2 6 10.8833 11.429 1 2 2 11 1 3
 2 6 10.7999 11.1224 3 2 1 11 0 3
 2 6 10.6545 10.9062 2 2 1 11 0 3
 2 6 10.4907 10.8779 3 2 1 11 0 3
 2 6 10.493 10.7092 3 2 2 11 1 3
 2 6 10.3729 10.6797 3 2 2 11 1 3
 3 6 11.2 11.6965 0 2 2 11 1 3
 3 6 11.0789 11.4789 0 2 1 11 0 3
 2 5 15.0001 22.8015 1 1 1 12 0 3
 2 5 15.0001 22.8015 3 1 2 12 1 3
 1 5 13.08 18.8667 3 1 2 12 1 3
 2 4 14.896 23.8536 2 1 2 12 1 3
 2 5 27.5333 37.1869 3 1 1 12 0 3
 2 6 14.4001 16.4268 3 1 1 12 0 3
 2 5 11.8377 20.2911 1 1 2 12 1 3
 2 6 11.8281 12.9738 2 1 1 12 0 3
 1 6 37.1468 42.4935 2 1 2 12 1 3
 1 6 13.6504 16.8003 1 1 2 12 1 3
 1 6 18.3587 27.3893 1 1 1 12 0 3
 1 6 18.2119 22.1337 2 1 1 12 0 3
 1 6 19.4267 20.4445 2 1 2 12 1 3
 1 6 18.399 20.0513 1 1 1 12 0 3
 3 6 13.5323 15.7447 0 1 1 12 0 3
 3 6 14.6002 20.6802 0 1 2 12 1 3
 1 6 12.4398 14.5066 3 1 1 12 0 3
 1 6 16.1066 17.563 1 1 2 12 1 3
 3 6 12.1596 14.3336 0 1 2 12 1 3
 1 6 12.88 14.0934 2 1 2 12 1 3
 1 6 13.999 15.2235 2 1 2 12 1 3
 2 6 9.1661 15.4301 3 1 2 12 1 3
 2 6 11.4545 12.5587 3 1 1 12 0 3
 1 6 11.8532 12.6836 1 1 1 12 0 3
 2 4 10.8545 18.7453 1 1 1 12 0 3
 3 4 12.9468 15.7201 0 1 1 12 0 3
 4 5 14.3073 15.9753 0 1 2 12 1 3
 2 5 11.6134 13.2801 2 1 2 12 1 3
 1 6 11.7197 12.413 1 1 1 12 0 3
 3 6 11.9443 16.2003 0 1 1 12 0 3
 1 6 12.7333 13.2558 3 1 2 12 1 3
 1 6 12.8398 13.5065 2 1 2 12 1 3
 2 5 13.2905 17.267 2 1 1 12 0 3
 3 6 11.4392 11.9058 0 1 1 12 0 3
 3 6 11.4656 11.9035 0 1 1 12 0 3
 3 6 11.4155 11.6668 0 1 2 12 1 3
 2 6 10.7989 11.2668 1 1 1 12 0 3
 2 5 12.6389 13.7588 2 1 2 12 1 3
 2 6 10.9199 11.2283 3 1 1 12 0 3
 4 4 11.1205 12.6934 0 1 2 12 1 3
 2 5 12.3599 15.7465 1 2 1 12 0 3
 4 6 6.5215 17.0135 0 2 2 12 1 3
 2 5 12.799 13.9568 3 2 2 12 1 3
 2 6 13.0135 13.5637 1 2 2 12 1 3
 3 6 11.7454 13.0787 0 2 2 12 1 3
 1 6 12.6666 13.7085 1 2 1 12 0 3
 3 6 11.7095 12.1601 0 2 2 12 1 3
 3 6 11.5324 11.8229 0 2 2 12 1 3
 2 4 11.9201 15.3867 3 2 2 12 1 3
 1 4 13.9077 15.4668 2 2 2 12 1 3
 2 5 11.1732 12.5865 1 2 1 12 0 3
 1 5 11.7068 13.5869 1 2 1 12 0 3
 3 6 12.3865 12.9465 0 2 1 12 0 3
 2 6 11.211 12.8003 1 2 2 12 1 3
 2 4 11.3597 13.9225 2 2 2 12 1 3
 2 6 11.1212 11.3459 2 2 1 12 0 3
 1 5 12.4135 13.6002 1 2 2 12 1 3
 2 5 12.6532 15.4667 2 2 1 12 0 3
 3 6 11.7034 12.2669 0 2 1 12 0 3
 1 5 11.8656 19.8923 1 2 1 12 0 3
 3 6 11.5493 11.8401 0 2 1 12 0 3
 1 6 11.2959 12.1201 2 2 2 12 1 3
 1 5 12.2533 13.4974 3 2 1 12 0 3
 2 6 12.2115 16.7582 2 2 1 12 0 3
 2 6 10.9868 11.4177 3 2 2 12 1 3
 1 5 11.5212 13.7048 2 2 2 12 1 3
 1 5 11.4225 14.9158 1 2 2 12 1 3
 3 6 11.5556 12.0113 0 2 1 12 0 3
 1 5 15.3067 16.4935 3 2 2 12 1 3
 1 5 11.4666 12.5066 2 2 1 12 0 3
 1 5 11.3468 12.4409 3 2 1 12 0 3
 2 5 10.8534 12.0268 3 2 1 12 0 3
 1 5 13.3704 14.478 1 2 2 12 1 3
 1 5 12.4266 13.5101 3 2 1 12 0 3
 1 5 12.2121 13.1454 2 2 1 12 0 3
 1 5 12.9999 13.8416 3 2 1 12 0 3
 1 5 11.4667 12.7217 3 2 2 12 1 3
 1 6 11.2427 12.4801 3 2 2 12 1 3
 3 5 12.8273 14.6666 0 2 2 12 1 3
 3 5 11.849 13.478 0 2 1 12 0 3
 1 5 16.8398 18.7498 1 1 1 13 0 3
 3 5 13.6258 14.9593 0 1 2 13 1 3
 2 6 11.9734 12.3736 3 1 2 13 1 3
 2 6 11.9201 12.2668 1 1 2 13 1 3
 4 6 12.1603 12.4001 0 1 2 13 1 3
 2 3 16.2657 18.1448 1 1 1 13 0 3
 3 5 11.9467 13.5775 0 1 2 13 1 3
 3 4 14.945 15.9892 0 1 2 13 1 3
 2 6 13.9323 14.7715 3 1 2 13 1 3
 1 5 12.4101 13.2225 2 1 2 13 1 3
 2 4 11.7744 12.5997 1 1 1 13 0 3
 2 4 10.9868 11.8135 1 1 1 13 0 3
 3 4 12.6106 13.5573 0 1 1 13 0 3
 1 5 12.3466 13.2534 1 1 2 13 1 3
 2 6 11.1617 11.3201 2 1 2 13 1 3
 2 6 10.7731 10.963 2 1 1 13 0 3
 2 4 10.7994 11.546 1 1 2 13 1 3
 2 6 10.7464 11.0131 2 1 1 13 0 3
 3 5 11.9834 13.6114 0 1 1 13 0 3
 2 4 12.0264 13.3998 1 1 1 13 0 3
 3 5 11.3334 13.1749 0 1 1 13 0 3
 2 6 12.6269 12.8134 2 1 2 13 1 3
 2 5 13.7731 14.895 3 1 1 13 0 3
 2 4 11.4665 12.2551 2 1 1 13 0 3
 2 6 11.5762 11.7468 3 1 2 13 1 3
 2 5 11.2398 12.44 2 1 2 13 1 3
 1 5 11.8666 14.0976 1 1 2 13 1 3
 3 4 14.6113 16.1048 0 1 1 13 0 3
 2 5 11.0492 12.1447 3 1 2 13 1 3
 2 4 10.8665 11.6002 2 1 1 13 0 3
 2 5 10.8001 12.2801 3 1 1 13 0 3
 2 6 11.7996 12.4396 3 1 1 13 0 3
 2 0 4.2426 14.0964 1 1 2 13 1 3
 2 5 12.399 13.5057 3 1 1 13 0 3
 2 5 11.2367 12.0669 2 1 1 13 0 3
 2 6 12.2545 12.8921 3 1 1 13 0 3
 2 6 11.2667 11.5614 3 1 2 13 1 3
 2 6 10.8135 10.9601 3 1 2 13 1 3
 3 5 12.1698 13.1696 0 1 2 13 1 3
 3 5 11.5333 12.5509 0 1 1 13 0 3
 2 3 19.0395 26.5328 1 2 1 13 0 3
 1 6 12.5568 13.3169 3 2 2 13 1 3
 2 6 17.7991 23.0671 3 2 2 13 1 3
 2 4 14.4657 17.1226 2 2 2 13 1 3
 2 5 11.9715 13.8115 3 2 1 13 0 3
 2 6 10.7201 11.2668 3 2 1 13 0 3
 1 2 12.7497 14.04 1 2 2 13 1 3
 2 6 11.6 12.1201 2 2 1 13 0 3
 2 3 11.9869 13.9869 2 2 2 13 1 3
 2 1 15.1746 18.187 1 2 2 13 1 3
 1 3 11.8799 13.2798 1 2 1 13 0 3
 2 3 11.8268 13.8831 2 2 1 13 0 3
 2 6 10.866 11.2557 2 2 2 13 1 3
 1 4 11.8259 12.9224 1 2 1 13 0 3
 3 5 12.3211 14.2791 0 2 1 13 0 3
 3 2 13.829 15.2001 0 2 2 13 1 3
 2 2 15.4398 17.5065 3 2 1 13 0 3
 2 6 10.9623 11.3199 1 2 2 13 1 3
 3 5 12.4133 14.8669 0 2 2 13 1 3
 2 0 13.4401 15.5867 2 2 2 13 1 3
 2 6 11.8162 12.3199 2 2 2 13 1 3
 2 6 11.1067 11.72 3 2 2 13 1 3
 2 0 4.5538 16.8844 3 2 1 13 0 3
 1 3 12.2778 13.8002 1 2 1 13 0 3
 2 6 11.0266 11.5335 1 2 1 13 0 3
 4 3 10.92 12.5332 0 2 1 13 0 3
 3 5 12.0278 12.9068 0 2 2 13 1 3
 1 4 12.4001 13.976 2 2 2 13 1 3
 1 4 11.773 13.4795 1 2 1 13 0 3
 4 4 11.0285 12.9867 0 2 1 13 0 3
 2 4 11.4536 12.4667 3 2 2 13 1 3
 1 2 12.7599 13.7499 2 2 2 13 1 3
 2 5 11.8387 13.0388 2 2 1 13 0 3
 4 4 13.8656 15.8897 0 2 1 13 0 3
 4 4 10.8534 11.8001 0 2 1 13 0 3
 3 5 11.5333 13.1506 0 2 2 13 1 3
 2 4 11.0781 12.4248 1 2 1 13 0 3
 2 6 12.9609 13.4669 2 2 2 13 1 3
 2 4 11.5289 12.4488 3 2 1 13 0 3
 3 4 13.3691 14.7824 0 2 2 13 1 3
 1 6 11.4662 11.84 1 1 1 14 0 3
 3 5 12.5467 13.5467 0 1 2 14 1 3
 2 6 10.6535 10.9499 3 1 2 14 1 3
 2 6 10.6658 10.9892 1 1 2 14 1 3
 3 5 11.7457 12.8558 0 1 2 14 1 3
 1 4 12.4387 13.9225 1 1 1 14 0 3
 3 6 11.4254 12.0669 0 1 2 14 1 3
 3 5 11.9601 13.96 0 1 2 14 1 3
 2 6 11.1562 11.383 3 1 2 14 1 3
 1 6 11.1163 11.5162 2 1 2 14 1 3
 2 6 10.7692 11.1159 1 1 1 14 0 3
 2 6 10.681 11.1867 1 1 1 14 0 3
 3 6 12.369 12.6623 0 1 1 14 0 3
 2 6 10.638 11.4003 1 1 2 14 1 3
 2 6 10.8 15.4401 2 1 2 14 1 3
 2 6 10.6509 10.851 2 1 1 14 0 3
 1 4 12.1576 13.9843 1 1 2 14 1 3
 2 6 10.6905 11.4002 2 1 1 14 0 3
 3 6 11.3326 12.626 0 1 1 14 0 3
 2 6 10.8268 11.2002 1 1 1 14 0 3
 3 6 11.1704 11.5703 0 1 1 14 0 3
 2 5 11.1201 12.52 2 1 2 14 1 3
 2 6 10.76 11.3067 3 1 1 14 0 3
 1 6 11.1068 11.3748 2 1 1 14 0 3
 2 5 10.7201 12.2546 3 1 2 14 1 3
 2 6 10.7335 10.9334 2 1 2 14 1 3
 1 5 11.4959 12.3749 1 1 2 14 1 3
 3 6 11.1466 11.48 0 1 1 14 0 3
 2 6 10.6271 11.2951 3 1 2 14 1 3
 1 6 11.054 11.5064 2 1 1 14 0 3
 2 6 10.918 11.4113 3 1 1 14 0 3
 2 6 10.6 10.8132 3 1 1 14 0 3
 2 6 10.4357 10.9823 1 1 2 14 1 3
 2 6 10.8669 11.4159 3 1 1 14 0 3
 2 6 10.4932 10.8557 2 1 1 14 0 3
 2 6 10.6929 11.0558 3 1 1 14 0 3
 2 6 10.4397 10.6557 3 1 2 14 1 3
 2 6 10.3595 10.6669 3 1 2 14 1 3
 3 6 11.5335 12.1098 0 1 2 14 1 3
 3 6 11.1591 11.6923 0 1 1 14 0 3
 1 4 20.9998 29.4944 1 2 1 14 0 3
 2 5 15.0667 17.6267 3 2 2 14 1 3
 2 3 13.2233 16.0366 3 2 2 14 1 3
 1 3 21.216 25.32 2 2 2 14 1 3
 2 3 18.6164 20.0288 3 2 1 14 0 3
 2 6 11.0268 11.64 3 2 1 14 0 3
 1 5 11.3446 12.6781 1 2 2 14 1 3
 2 6 10.9599 11.5999 2 2 1 14 0 3
 2 3 12.6944 13.7866 2 2 2 14 1 3
 1 6 11.3066 13.7199 1 2 2 14 1 3
 1 5 11.9615 13.2665 1 2 1 14 0 3
 2 6 11.12 11.4667 2 2 1 14 0 3
 2 5 11.317 13.4669 2 2 2 14 1 3
 1 6 11.3591 12.4925 1 2 1 14 0 3
 3 5 11.5067 13.0401 0 2 1 14 0 3
 3 5 11.5865 12.7331 0 2 2 14 1 3
 1 5 11.6157 13.2667 3 2 1 14 0 3
 1 6 11.5323 12.6002 1 2 2 14 1 3
 3 6 11.5454 14.8921 0 2 2 14 1 3
 2 6 11.1492 11.52 2 2 2 14 1 3
 2 5 11.0827 12.7999 2 2 2 14 1 3
 2 6 11.0496 11.6496 3 2 2 14 1 3
 2 4 12.3433 15.878 3 2 1 14 0 3
 1 5 11.6545 13.4802 1 2 1 14 0 3
 2 6 11.2277 13.5068 1 2 1 14 0 3
 3 6 12.8667 13.4427 0 2 1 14 0 3
 3 6 11.2801 11.7336 0 2 2 14 1 3
 2 5 10.7635 12.5467 2 2 2 14 1 3
 1 6 12.8813 15.0937 1 2 1 14 0 3
 3 6 11.6268 15.4267 0 2 1 14 0 3
 2 6 10.8105 12.1038 3 2 2 14 1 3
 2 6 10.8002 11.4001 2 2 2 14 1 3
 2 6 10.6767 10.9566 2 2 1 14 0 3
 3 6 11.3467 12.6667 0 2 1 14 0 3
 3 6 11.1491 11.4399 0 2 1 14 0 3
 3 6 11.907 12.4669 0 2 2 14 1 3
 1 4 12.0938 13.5731 1 2 1 14 0 3
 2 6 11.0534 11.52 2 2 2 14 1 3
 2 6 10.9629 11.3997 3 2 1 14 0 3
 3 6 11.2533 13.0178 0 2 2 14 1 3
 2 4 22.013 32.1331 1 1 1 15 0 3
 1 5 15.3334 17.2415 3 1 2 15 1 3
 1 5 16.7467 21.4439 3 1 2 15 1 3
 1 5 13.7879 17.4252 2 1 2 15 1 3
 1 2 15.8532 21.2954 3 1 1 15 0 3
 2 4 13.7598 18.0399 3 1 1 15 0 3
 1 4 11.9581 18.1714 1 1 2 15 1 3
 2 5 13.8812 16.7197 2 1 1 15 0 3
 1 5 13.7482 18.9867 2 1 2 15 1 3
 1 5 12.4816 15.2535 1 1 2 15 1 3
 1 3 12.2531 17.2398 1 1 1 15 0 3
 2 3 12.3868 17.9637 2 1 1 15 0 3
 1 4 11.799 12.8558 2 1 2 15 1 3
 1 3 12.9879 19.7588 1 1 1 15 0 3
 3 3 11.7202 13.9508 0 1 1 15 0 3
 3 4 12.6384 15.105 0 1 2 15 1 3
 1 4 14.1028 19.0494 3 1 1 15 0 3
 2 2 12.8358 17.3691 1 1 2 15 1 3
 3 3 15.6001 19.8801 0 1 2 15 1 3
 2 3 12.5446 15.0559 2 1 2 15 1 3
 2 4 14.1708 17.2781 2 1 2 15 1 3
 2 2 13.1334 17.08 3 1 2 15 1 3
 2 3 11.4531 13.1731 3 1 1 15 0 3
 1 4 14.1199 16.7999 1 1 1 15 0 3
 2 4 12.1736 16.5201 1 1 1 15 0 3
 3 3 13.8156 22.7504 0 1 1 15 0 3
 3 5 12.0789 13.8669 0 1 2 15 1 3
 2 3 10.9758 15.6549 2 1 2 15 1 3
 1 5 13.0933 16.3774 1 1 1 15 0 3
 3 6 12.8248 16.2003 0 1 1 15 0 3
 1 3 13.4267 16.7776 3 1 2 15 1 3
 1 5 11.558 13.5447 2 1 2 15 1 3
 2 4 13.3746 15.5332 2 1 1 15 0 3
 3 6 11.7466 14.0294 0 1 1 15 0 3
 3 3 11.5728 13.3225 0 1 1 15 0 3
 3 6 11.3063 12.2669 0 1 2 15 1 3
 2 6 10.6933 11.6432 1 1 1 15 0 3
 2 5 11.3993 13.4792 2 1 2 15 1 3
 1 3 11.9997 13.0798 3 1 1 15 0 3
 3 4 11.81 13.3034 0 1 2 15 1 3
 2 4 16.0665 17.9332 1 2 1 15 0 3
 3 6 12.0902 13.2113 0 2 2 15 1 3
 1 3 12.0266 13.0933 3 2 2 15 1 3
 2 5 12.1323 13.9336 1 2 2 15 1 3
 3 5 11.7721 13.0921 0 2 2 15 1 3
 1 4 12.3998 17.9731 1 2 1 15 0 3
 3 6 11.3334 12.1334 0 2 2 15 1 3
 3 6 11.3069 11.92 0 2 2 15 1 3
 2 2 10.9735 13.3202 3 2 2 15 1 3
 2 2 11.7334 13.0845 2 2 2 15 1 3
 1 5 12.1711 14.8002 1 2 1 15 0 3
 2 5 11.9212 13.1597 1 2 1 15 0 3
 3 5 12.3865 14.7494 0 2 1 15 0 3
 1 3 13.733 18.9337 1 2 2 15 1 3
 1 5 11.96 14.1097 2 2 2 15 1 3
 2 5 11.1325 12.6558 2 2 1 15 0 3
 1 4 11.6545 14.4558 1 2 2 15 1 3
 1 6 11.6789 12.3336 2 2 1 15 0 3
 3 5 11.1866 14.5332 0 2 1 15 0 3
 1 5 11.3735 14.097 1 2 1 15 0 3
 3 6 11.3878 12.4557 0 2 1 15 0 3
 1 5 11.2656 12.1891 2 2 2 15 1 3
 1 3 13.0916 14.7891 3 2 1 15 0 3
 1 4 11.0381 12.2669 2 2 1 15 0 3
 2 1 12.0668 13.5468 3 2 2 15 1 3
 1 2 12.0276 13.8844 2 2 2 15 1 3
 1 5 13.4657 14.7447 1 2 2 15 1 3
 3 5 11.5468 13.7647 0 2 1 15 0 3
 1 2 12.051 15.1336 3 2 2 15 1 3
 1 6 11.7462 13.2002 2 2 1 15 0 3
 2 6 10.8134 11.4543 3 2 1 15 0 3
 2 2 12.6667 13.6434 3 2 1 15 0 3
 1 4 12.5059 14.9726 1 2 2 15 1 3
 2 4 10.7323 13.0669 3 2 1 15 0 3
 2 1 12.6253 15.612 2 2 1 15 0 3
 2 3 10.8134 12.5201 3 2 1 15 0 3
 1 4 12.096 13.8533 3 2 2 15 1 3
 2 2 11.3468 14.6135 3 2 2 15 1 3
 3 5 12.1827 13.1693 0 2 2 15 1 3
 3 6 11.6 12.629 0 2 1 15 0 3
 2 6 23.7732 26.1634 1 1 1 16 0 3
 2 6 13.3457 14.239 3 1 2 16 1 3
 2 6 11.8366 12.5336 3 1 2 16 1 3
 1 6 19.988 21.6788 2 1 2 16 1 3
 2 6 11.1071 12.1198 3 1 1 16 0 3
 1 6 12.6802 13.7868 3 1 1 16 0 3
 1 6 12.1468 12.88 1 1 2 16 1 3
 2 6 12.449 13.169 2 1 1 16 0 3
 2 6 11.7867 13.2134 2 1 2 16 1 3
 2 5 11.6247 14.3336 1 1 2 16 1 3
 2 5 12.0798 14.6558 1 1 1 16 0 3
 2 5 15.2263 16.867 2 1 1 16 0 3
 2 6 11.2799 13.2541 2 1 2 16 1 3
 1 6 12.0133 12.8666 1 1 1 16 0 3
 3 6 12.0131 12.5998 0 1 1 16 0 3
 3 5 11.5732 12.6833 0 1 2 16 1 3
 2 6 11.8789 12.5336 3 1 1 16 0 3
 2 5 13.0424 14.3215 1 1 2 16 1 3
 3 6 11.6424 12.3215 0 1 2 16 1 3
 2 6 11.1759 13.3105 2 1 2 16 1 3
 1 5 11.7989 13.9335 2 1 2 16 1 3
 2 6 10.7334 11.3335 3 1 2 16 1 3
 2 6 10.7739 11.1999 3 1 1 16 0 3
 1 6 11.9334 12.5868 1 1 1 16 0 3
 1 5 11.9732 13.6665 1 1 1 16 0 3
 4 6 10.5692 11.1447 0 1 1 16 0 3
 3 5 12.4135 15.0001 0 1 2 16 1 3
 1 4 12.0667 14.4667 2 1 2 16 1 3
 1 6 11.8666 12.9866 1 1 1 16 0 3
 4 4 14.6666 16.974 0 1 1 16 0 3
 2 5 12.4135 14.3875 3 1 2 16 1 3
 2 4 10.9201 12.5099 2 1 2 16 1 3
 2 6 10.7878 11.9224 2 1 1 16 0 3
 3 6 11.7211 12.1335 0 1 1 16 0 3
 3 5 12.4933 16.6438 0 1 1 16 0 3
 3 4 12.5719 14.6387 0 1 2 16 1 3
 2 6 11.1323 12.7161 1 1 1 16 0 3
 1 5 14.5989 17.467 2 1 2 16 1 3
 2 6 10.8247 11.2113 3 1 1 16 0 3
 3 5 12.0001 14.5757 0 1 2 16 1 3
 1 6 11.6529 12.1995 1 2 1 16 0 3
 3 6 11.8657 12.2503 0 2 2 16 1 3
 1 4 12.4369 13.7037 3 2 2 16 1 3
 2 6 10.9335 11.2946 1 2 2 16 1 3
 3 6 11.2801 11.5771 0 2 2 16 1 3
 1 6 11.5452 11.9336 1 2 1 16 0 3
 3 6 12.9336 13.2268 0 2 2 16 1 3
 3 6 11.3029 11.5336 0 2 2 16 1 3
 1 4 11.9716 13.3585 3 2 2 16 1 3
 1 4 12.2941 13.9333 2 2 2 16 1 3
 1 6 12.2357 13.1447 1 2 1 16 0 3
 2 6 10.8931 11.2265 1 2 1 16 0 3
 3 6 11.6 11.8533 0 2 1 16 0 3
 1 6 11.3155 11.6224 1 2 2 16 1 3
 1 4 11.76 14.3092 2 2 2 16 1 3
 2 6 10.7995 11.1728 2 2 1 16 0 3
 1 5 11.6507 13.0374 1 2 2 16 1 3
 1 5 11.9064 13.1198 2 2 1 16 0 3
 3 5 11.9331 14.8831 0 2 1 16 0 3
 1 5 12.5212 14.5337 1 2 1 16 0 3
 4 4 11.3867 13.5214 0 2 1 16 0 3
 2 6 12.08 12.3769 2 2 2 16 1 3
 1 5 11.4119 12.8557 3 2 1 16 0 3
 1 6 11.3879 11.6669 2 2 1 16 0 3
 2 6 10.7092 11.055 3 2 2 16 1 3
 2 6 10.6 10.855 2 2 2 16 1 3
 2 4 11.5601 12.8802 1 2 2 16 1 3
 3 5 11.4829 12.6535 0 2 1 16 0 3
 2 5 10.9335 12.0842 3 2 2 16 1 3
 2 4 10.9578 12.4669 2 2 1 16 0 3
 2 6 10.68 10.9733 3 2 1 16 0 3
 2 6 10.411 10.6668 3 2 1 16 0 3
 2 6 10.5066 10.7335 1 2 2 16 1 3
 2 4 10.4415 11.5998 3 2 1 16 0 3
 2 5 11.48 12.5632 2 2 1 16 0 3
 2 6 10.4392 10.6925 3 2 1 16 0 3
 1 5 11.1734 12.15 3 2 2 16 1 3
 2 5 10.6791 11.6668 3 2 2 16 1 3
 3 5 11.76 12.6934 0 2 2 16 1 3
 3 6 12.023 12.7564 0 2 1 16 0 3
 1 2 19.1731 24.4276 1 1 1 1 0 4
 1 2 13.9333 16.4546 3 1 2 1 1 4
 2 2 15.0665 18.8548 3 1 2 1 1 4
 1 3 15.2 18.1106 2 1 2 1 1 4
 2 4 12.4916 14.9049 3 1 1 1 0 4
 1 0 13.1159 18.4114 3 1 1 1 0 4
 1 2 12.2802 13.9468 1 1 2 1 1 4
 1 1 14.0945 16.72 2 1 1 1 0 4
 2 6 11.4946 12.6293 2 1 2 1 1 4
 1 2 11.9333 13.4933 1 1 2 1 1 4
 1 1 13.1065 15.4532 1 1 1 1 0 4
 2 6 11.3486 12.1201 2 1 1 1 0 4
 1 5 12.3734 18.3334 2 1 2 1 1 4
 1 1 21.9569 24.4503 1 1 1 1 0 4
 3 4 11.6366 14.0669 0 1 1 1 0 4
 3 5 12.3453 14.3891 0 1 2 1 1 4
 2 6 11.0251 11.6918 3 1 1 1 0 4
 2 6 11.0269 11.6531 1 1 2 1 1 4
 3 3 14.3734 16.484 0 1 2 1 1 4
 2 6 11.8656 12.3336 2 1 2 1 1 4
 1 4 12.5997 15.9887 2 1 2 1 1 4
 2 6 12.1467 12.5777 3 1 2 1 1 4
 2 6 10.8911 11.4245 3 1 1 1 0 4
 2 6 10.6538 11.0537 1 1 1 1 0 4
 2 6 11.333 11.7622 1 1 1 1 0 4
 3 5 12.3064 14.6397 0 1 1 1 0 4
 3 4 12.1443 13.9844 0 1 2 1 1 4
 1 4 11.7575 13.7575 2 1 2 1 1 4
 1 6 11.5066 11.9199 1 1 1 1 0 4
 4 6 10.9864 11.9197 0 1 1 1 0 4
 2 6 10.962 11.3077 3 1 2 1 1 4
 2 4 12.16 13.5601 2 1 2 1 1 4
 2 4 14.3698 15.8669 2 1 1 1 0 4
 4 5 12.7051 14.6919 0 1 1 1 0 4
 4 4 12.3868 13.9868 0 1 1 1 0 4
 3 5 12.4272 15.1867 0 1 2 1 1 4
 2 6 11.0276 12.5734 1 1 1 1 0 4
 1 5 12.6535 15.6424 2 1 2 1 1 4
 2 5 12.0665 14.1225 3 1 1 1 0 4
 3 5 12.9879 14.9892 0 1 2 1 1 4
 2 2 12.5085 14.1765 1 2 1 1 0 4
 3 3 15.6393 17.0393 0 2 2 1 1 4
 2 5 11.2657 13.4367 3 2 2 1 1 4
 2 6 11.8158 12.4002 1 2 2 1 1 4
 3 4 11.9434 14.4669 0 2 2 1 1 4
 1 4 12.3718 15.0669 1 2 1 1 0 4
 3 4 12.6266 15.5774 0 2 2 1 1 4
 3 5 11.7049 14.5891 0 2 2 1 1 4
 2 6 11.7049 12.0002 3 2 2 1 1 4
 2 6 11.5601 11.8401 2 2 2 1 1 4
 2 5 12.1176 13.8669 1 2 1 1 0 4
 1 4 12.3997 14.8264 1 2 1 1 0 4
 4 5 12.5602 15.883 0 2 1 1 0 4
 1 5 11.6798 17.8797 1 2 2 1 1 4
 2 6 11.6534 12.1629 2 2 2 1 1 4
 2 6 11.3591 12.1058 2 2 1 1 0 4
 2 6 11.3704 11.917 1 2 2 1 1 4
 2 6 11.3322 11.7446 2 2 1 1 0 4
 3 5 11.9758 13.8801 0 2 1 1 0 4
 2 5 13.1067 14.6838 1 2 1 1 0 4
 3 5 12.2544 14.2669 0 2 1 1 0 4
 1 4 11.8801 13.5601 2 2 2 1 1 4
 2 6 12.0656 12.8494 3 2 1 1 0 4
 2 6 11.9433 12.3826 2 2 1 1 0 4
 1 0 11.4894 14.278 3 2 2 1 1 4
 2 6 10.7208 11.2554 2 2 2 1 1 4
 1 4 12.0667 13.6001 1 2 2 1 1 4
 4 5 11.2667 12.4535 0 2 1 1 0 4
 2 6 11.1469 11.6667 3 2 2 1 1 4
 2 6 10.6001 11.0405 2 2 1 1 0 4
 2 6 11.2266 11.5094 3 2 1 1 0 4
 2 6 12.5327 13.346 3 2 1 1 0 4
 2 6 10.9469 11.3076 1 2 2 1 1 4
 2 6 10.7085 10.8931 3 2 1 1 0 4
 2 6 11.9167 12.5834 2 2 1 1 0 4
 2 6 11.6767 12.1336 3 2 1 1 0 4
 2 6 11.0656 11.3225 3 2 2 1 1 4
 2 5 12.6121 14.4388 3 2 2 1 1 4
 3 5 11.2364 13.023 0 2 2 1 1 4
 3 4 11.1463 12.2974 0 2 1 1 0 4
 1 6 24.1998 31.7332 1 1 1 2 0 4
 1 6 14.2135 16.9082 3 1 2 2 1 4
 1 5 17.4536 24.3334 3 1 2 2 1 4
 1 5 14.296 16.2307 2 1 2 2 1 4
 1 5 13.4545 18.8249 3 1 1 2 0 4
 1 4 16.0134 21.2667 3 1 1 2 0 4
 1 5 15.7202 20.027 1 1 2 2 1 4
 1 5 15.16 19.0265 2 1 1 2 0 4
 1 4 13.6375 19.0242 2 1 2 2 1 4
 1 4 17.4667 26.041 1 1 2 2 1 4
 1 5 13.7599 17.6266 1 1 1 2 0 4
 1 5 11.9833 19.3833 2 1 1 2 0 4
 1 5 12.1989 19.1031 2 1 2 2 1 4
 1 6 13.8828 17.3866 1 1 1 2 0 4
 3 4 18.1865 23.1998 0 1 1 2 0 4
 3 4 16.7691 21.6359 0 1 2 2 1 4
 1 6 11.5201 13.2535 3 1 1 2 0 4
 1 1 19.6948 23.3201 1 1 2 2 1 4
 3 3 16.12 23.1202 0 1 2 2 1 4
 1 2 13.7617 17.963 2 1 2 2 1 4
 2 6 13.9992 18.9226 2 1 2 2 1 4
 2 5 18.9212 27.8793 3 1 2 2 1 4
 1 2 13.0956 16.5998 3 1 1 2 0 4
 1 3 17.427 28.484 1 1 1 2 0 4
 1 4 13.799 18.9337 1 1 1 2 0 4
 3 2 14.6133 17.4 0 1 1 2 0 4
 3 2 15.8965 23.3334 0 1 2 2 1 4
 1 3 13.9202 17.2534 2 1 2 2 1 4
 1 5 13.4279 18.6293 1 1 1 2 0 4
 3 4 15.1995 19.7226 0 1 1 2 0 4
 2 6 12.7061 13.3892 3 1 2 2 1 4
 1 3 15.6393 22.0792 2 1 2 2 1 4
 1 3 15.8402 18.8415 2 1 1 2 0 4
 3 5 12.9203 16.9106 0 1 1 2 0 4
 3 2 14.5449 18.4559 0 1 1 2 0 4
 3 4 13.7049 17.3717 0 1 2 2 1 4
 1 3 11.889 17.1558 1 1 1 2 0 4
 2 1 17.6267 20.8667 2 1 2 2 1 4
 1 3 12.1999 15.8294 3 1 1 2 0 4
 3 4 15.9212 19.8932 0 1 2 2 1 4
 1 5 12.5589 16.9189 1 2 1 2 0 4
 3 5 11.7324 16.8369 0 2 2 2 1 4
 1 5 12.2824 15.6002 3 2 2 2 1 4
 1 3 12.3323 14.4669 1 2 2 2 1 4
 3 5 13.3588 18.6254 0 2 2 2 1 4
 1 3 11.6273 13.9866 1 2 1 2 0 4
 3 5 12.6828 17.4842 0 2 2 2 1 4
 3 3 13.4916 15.4915 0 2 2 2 1 4
 1 3 12.12 17.7868 3 2 2 2 1 4
 1 4 13.3869 16.7071 2 2 2 2 1 4
 1 3 13.0798 16.576 1 2 1 2 0 4
 1 4 12.5212 15.5728 1 2 1 2 0 4
 3 5 11.4237 14.078 0 2 1 2 0 4
 2 6 13.1203 14.1876 1 2 2 2 1 4
 2 6 11.4267 12.7467 2 2 2 2 1 4
 2 5 15.0933 18.8399 2 2 1 2 0 4
 1 5 12.7071 15.9335 1 2 2 2 1 4
 2 6 11.6824 12.3731 2 2 1 2 0 4
 3 5 13.0406 15.7868 0 2 1 2 0 4
 1 4 13.3865 16.1866 1 2 1 2 0 4
 3 5 11.4409 13.5201 0 2 1 2 0 4
 1 5 11.8962 16.0533 2 2 2 2 1 4
 1 3 12.7744 14.4932 3 2 1 2 0 4
 2 6 15.2777 20.867 2 2 1 2 0 4
 2 4 15.6935 17.9733 3 2 2 2 1 4
 2 6 13.0376 13.4669 2 2 2 2 1 4
 1 5 11.4795 15.1596 1 2 2 2 1 4
 3 6 11.8933 12.7867 0 2 1 2 0 4
 2 6 15.0819 15.7499 3 2 2 2 1 4
 2 6 11.3055 11.9335 2 2 1 2 0 4
 1 3 14.7334 18.28 3 2 1 2 0 4
 2 6 11.4667 12.9067 3 2 1 2 0 4
 1 5 11.7868 15.4974 1 2 2 2 1 4
 2 6 12.4656 14.7582 3 2 1 2 0 4
 2 6 11.1334 12.3335 2 2 1 2 0 4
 2 6 14.7823 18.129 3 2 1 2 0 4
 2 5 13.3846 16.2911 3 2 2 2 1 4
 2 4 14.0667 16.3999 3 2 2 2 1 4
 4 4 13.9611 17.094 0 2 2 2 1 4
 3 5 12.1198 16.3096 0 2 1 2 0 4
 2 4 1.3046 17.3047 3 1 2 3 1 4
 1 3 15.2825 22.9506 3 1 2 3 1 4
 1 2 12.999 21.1338 2 1 2 3 1 4
 1 2 12.9876 14.9466 3 1 1 3 0 4
 1 4 12.5466 17.2799 3 1 1 3 0 4
 1 3 12.7578 14.8912 1 1 2 3 1 4
 1 4 12.0279 15.0404 2 1 1 3 0 4
 1 3 13.1082 15.3095 2 1 2 3 1 4
 1 4 11.4663 13.6797 1 1 2 3 1 4
 1 5 11.6665 19.4299 1 1 1 3 0 4
 1 3 11.3456 19.0791 2 1 1 3 0 4
 1 6 12.9467 18.0535 2 1 2 3 1 4
 1 5 13.52 17.3751 1 1 1 3 0 4
 3 5 11.5094 14.3774 0 1 1 3 0 4
 3 5 11.4656 13.3335 0 1 2 3 1 4
 1 0 11.2665 19.2265 3 1 1 3 0 4
 2 6 19.7024 24.5958 1 1 2 3 1 4
 3 6 13.4114 14.1891 0 1 2 3 1 4
 2 6 12.2245 13.4512 2 1 2 3 1 4
 2 6 11.7708 12.1574 2 1 2 3 1 4
 2 6 15.5201 16.2294 3 1 2 3 1 4
 2 6 12.6545 13.0002 3 1 1 3 0 4
 2 6 11.2664 11.6131 1 1 1 3 0 4
 2 4 11.1734 15.9735 1 1 1 3 0 4
 3 4 11.6132 14.5197 0 1 1 3 0 4
 3 6 11.5332 11.9076 0 1 2 3 1 4
 1 3 12.2669 14.2435 2 1 2 3 1 4
 1 2 11.8253 14.9453 1 1 1 3 0 4
 3 6 11.68 12.0974 0 1 1 3 0 4
 2 6 11.2545 11.5892 3 1 2 3 1 4
 2 6 10.6917 10.9335 2 1 2 3 1 4
 2 6 11.6133 11.8555 2 1 1 3 0 4
 3 6 12.4666 12.7889 0 1 1 3 0 4
 3 4 11.8401 16.3336 0 1 1 3 0 4
 3 6 11.9746 12.3334 0 1 2 3 1 4
 1 4 13.6798 15.8799 1 1 1 3 0 4
 2 6 12.3323 12.6002 2 1 2 3 1 4
 2 6 11.3459 11.5459 3 1 1 3 0 4
 3 6 11.72 11.9201 0 1 2 3 1 4
 2 6 11.1597 11.4564 1 2 1 3 0 4
 3 6 11.9327 12.3059 0 2 2 3 1 4
 2 6 11.3168 11.5336 3 2 2 3 1 4
 2 6 11.2123 11.4124 1 2 2 3 1 4
 3 5 12.6 14.7637 0 2 2 3 1 4
 2 6 11.2656 11.7336 1 2 1 3 0 4
 3 5 12.3093 15.2268 0 2 2 3 1 4
 3 5 13.0657 15.2003 0 2 2 3 1 4
 2 6 10.9212 11.1449 3 2 2 3 1 4
 2 6 10.8963 11.1199 2 2 2 3 1 4
 2 6 11.0532 11.2666 1 2 1 3 0 4
 2 6 10.9734 11.1334 1 2 1 3 0 4
 3 6 11.7481 12.0534 0 2 1 3 0 4
 2 6 11.4003 11.5736 1 2 2 3 1 4
 2 6 11.4801 11.7071 2 2 2 3 1 4
 2 6 10.9199 11.1599 2 2 1 3 0 4
 2 6 10.3843 10.6002 1 2 2 3 1 4
 2 6 10.7728 10.9891 2 2 1 3 0 4
 3 6 11.8925 12.1336 0 2 1 3 0 4
 2 6 10.6534 10.8545 1 2 1 3 0 4
 3 4 11.8419 13.6432 0 2 1 3 0 4
 2 6 11.5325 11.7225 2 2 2 3 1 4
 2 6 12.8254 13.0254 3 2 1 3 0 4
 2 6 10.4936 10.6949 2 2 1 3 0 4
 2 6 10.8135 11.0437 3 2 2 3 1 4
 2 6 12.7879 13.0389 2 2 2 3 1 4
 1 4 12.0656 14.0363 1 2 2 3 1 4
 3 6 12.2401 12.6668 0 2 1 3 0 4
 2 6 10.5696 10.7562 3 2 2 3 1 4
 2 6 11.5198 11.7332 2 2 1 3 0 4
 2 6 11.9067 12.12 3 2 1 3 0 4
 2 6 11.3868 11.6293 3 2 1 3 0 4
 2 6 10.8666 11.0669 1 2 2 3 1 4
 1 6 10.36 10.576 3 2 1 3 0 4
 2 6 12.9595 13.3225 2 2 1 3 0 4
 2 6 12.426 13.2393 3 2 1 3 0 4
 2 6 12.0105 12.3838 3 2 2 3 1 4
 2 6 10.9323 11.4669 3 2 2 3 1 4
 3 4 12.8545 15.8258 0 2 2 3 1 4
 3 6 11.7999 12.2282 0 2 1 3 0 4
 1 4 15.8396 22.5464 1 1 1 4 0 4
 1 3 15.6667 18.9468 3 1 2 4 1 4
 1 3 14.2657 17.6367 3 1 2 4 1 4
 2 3 11.5332 14.8837 2 1 2 4 1 4
 1 5 11.905 16.8003 3 1 1 4 0 4
 1 3 12.0268 14.3334 3 1 1 4 0 4
 1 4 11.4409 13.5202 1 1 2 4 1 4
 1 6 12.1998 13.0931 2 1 1 4 0 4
 1 3 13.7879 15.667 2 1 2 4 1 4
 2 3 11.4545 12.9734 1 1 2 4 1 4
 1 5 13.1042 15.2375 1 1 1 4 0 4
 1 6 11.9733 12.8273 2 1 1 4 0 4
 2 3 11.0931 12.6665 2 1 2 4 1 4
 1 3 11.5335 14.5867 1 1 1 4 0 4
 4 3 11.4289 13.1468 0 1 1 4 0 4
 4 3 10.7703 12.2113 0 1 2 4 1 4
 1 3 11.6535 14.1104 3 1 1 4 0 4
 1 6 11.6256 14.0003 1 1 2 4 1 4
 4 3 10.9757 12.4437 0 1 2 4 1 4
 1 6 11.7721 12.5453 2 1 2 4 1 4
 1 3 15.2406 16.6308 2 1 2 4 1 4
 1 3 11.1879 13.8385 3 1 2 4 1 4
 1 3 11.5322 13.1692 3 1 1 4 0 4
 1 6 11.1334 12.9201 1 1 1 4 0 4
 1 3 11.3867 12.9625 1 1 1 4 0 4
 4 2 10.7999 12.76 0 1 1 4 0 4
 4 3 10.7556 12.1157 0 1 2 4 1 4
 1 6 11.1867 11.9868 2 1 2 4 1 4
 2 3 10.9198 12.6666 1 1 1 4 0 4
 4 3 11.1572 12.5705 0 1 1 4 0 4
 1 6 11.7066 12.52 3 1 2 4 1 4
 1 4 11.1201 12.9735 2 1 2 4 1 4
 1 6 NaN 12.6799 2 1 1 4 0 4
 4 3 10.9166 12.2113 0 1 1 4 0 4
 4 3 10.8799 12.2798 0 1 1 4 0 4
 4 3 10.7202 12.5068 0 1 2 4 1 4
 1 6 11.7198 12.2306 1 1 1 4 0 4
 1 6 11.6545 12.2002 2 1 2 4 1 4
 1 6 11.2932 11.9887 3 1 1 4 0 4
 4 3 10.8935 13.8935 0 1 2 4 1 4
 1 4 15.8396 22.5464 1 2 1 4 0 4
 1 3 15.6667 18.9468 3 2 2 4 1 4
 1 3 14.2657 17.6367 3 2 2 4 1 4
 2 3 11.5332 14.8837 2 2 2 4 1 4
 1 5 11.905 16.8003 3 2 1 4 0 4
 1 3 12.0268 14.3334 3 2 1 4 0 4
 1 4 11.4409 13.5202 1 2 2 4 1 4
 1 6 12.1998 13.0931 2 2 1 4 0 4
 1 3 13.7879 15.667 2 2 2 4 1 4
 2 3 11.4545 12.9734 1 2 2 4 1 4
 1 5 13.1042 15.2375 1 2 1 4 0 4
 1 6 11.9733 12.8273 2 2 1 4 0 4
 2 3 11.0931 12.6665 2 2 2 4 1 4
 1 3 11.5335 14.5867 1 2 1 4 0 4
 4 3 11.4289 13.1468 0 2 1 4 0 4
 4 3 10.7703 12.2113 0 2 2 4 1 4
 1 3 11.6535 14.1104 3 2 1 4 0 4
 1 6 11.6256 14.0003 1 2 2 4 1 4
 4 3 10.9757 12.4437 0 2 2 4 1 4
 1 6 11.7721 12.5453 2 2 2 4 1 4
 1 3 15.2406 16.6308 2 2 2 4 1 4
 1 3 11.1879 13.8385 3 2 2 4 1 4
 1 3 11.5322 13.1692 3 2 1 4 0 4
 1 6 11.1334 12.9201 1 2 1 4 0 4
 1 3 11.3867 12.9625 1 2 1 4 0 4
 4 2 10.7999 12.76 0 2 1 4 0 4
 4 3 10.7556 12.1157 0 2 2 4 1 4
 1 6 11.1867 11.9868 2 2 2 4 1 4
 2 3 10.9198 12.6666 1 2 1 4 0 4
 4 3 11.1572 12.5705 0 2 1 4 0 4
 1 6 11.7066 12.52 3 2 2 4 1 4
 1 4 11.1201 12.9735 2 2 2 4 1 4
 1 6 NaN 12.6799 2 2 1 4 0 4
 4 3 10.9166 12.2113 0 2 1 4 0 4
 4 3 10.8799 12.2798 0 2 1 4 0 4
 4 3 10.7202 12.5068 0 2 2 4 1 4
 1 6 11.7198 12.2306 1 2 1 4 0 4
 1 6 11.6545 12.2002 2 2 2 4 1 4
 1 6 11.2932 11.9887 3 2 1 4 0 4
 4 3 10.8935 13.8935 0 2 2 4 1 4
 2 6 18.8263 25.4263 1 1 1 5 0 4
 2 6 15.3733 18.3733 3 1 2 5 1 4
 1 5 13.88 18.0304 3 1 2 5 1 4
 1 5 11.8253 14.3225 2 1 2 5 1 4
 2 6 13.3449 16.6783 3 1 1 5 0 4
 1 3 12.6002 14.2668 3 1 1 5 0 4
 1 4 14.64 16.2 1 1 2 5 1 4
 2 6 12.3156 13.8356 2 1 1 5 0 4
 2 2 12.1334 15.8669 2 1 2 5 1 4
 1 1 14.6147 18.616 1 1 2 5 1 4
 2 6 13.0396 14.467 1 1 1 5 0 4
 1 3 11.92 16.6934 2 1 1 5 0 4
 2 6 13.1837 14.9447 2 1 2 5 1 4
 2 6 14.9201 16.4435 1 1 1 5 0 4
 4 6 13.3055 13.8255 0 1 1 5 0 4
 3 6 12.1998 12.9864 0 1 2 5 1 4
 1 4 11.5865 14.4531 3 1 1 5 0 4
 1 3 17.7731 19.5199 1 1 2 5 1 4
 3 3 13.0534 15.0173 0 1 2 5 1 4
 1 3 12.4545 15.2785 2 1 2 5 1 4
 2 6 11.8964 12.7332 2 1 2 5 1 4
 2 6 17.4944 18.3513 3 1 2 5 1 4
 2 6 11.451 11.8002 3 1 1 5 0 4
 2 6 11.3998 11.6558 1 1 1 5 0 4
 2 6 11.0797 11.2798 1 1 1 5 0 4
 4 6 11.1867 11.4002 0 1 1 5 0 4
 3 4 12.5868 14.8002 0 1 2 5 1 4
 1 5 13.224 14.7042 2 1 2 5 1 4
 1 5 12.2932 13.6666 1 1 1 5 0 4
 4 6 10.9434 11.1447 0 1 1 5 0 4
 2 6 12.3335 13.0934 3 1 2 5 1 4
 1 5 14.599 18.3701 2 1 2 5 1 4
 2 6 11.6399 12.6839 2 1 1 5 0 4
 4 6 11.0545 11.2384 0 1 1 5 0 4
 4 6 10.6493 11.2002 0 1 1 5 0 4
 3 5 12.9323 14.9718 0 1 2 5 1 4
 2 6 11.0624 11.9156 1 1 1 5 0 4
 2 6 10.8767 12.0669 2 1 2 5 1 4
 2 6 13.6398 14.4669 3 1 1 5 0 4
 3 6 12.0667 12.5759 0 1 2 5 1 4
 2 6 11.4665 12.0932 1 2 1 5 0 4
 3 5 11.9735 14.5335 0 2 2 5 1 4
 2 6 12.3991 15.267 3 2 2 5 1 4
 2 6 12.1722 13.1455 1 2 2 5 1 4
 3 4 13.0535 16.6534 0 2 2 5 1 4
 2 6 11.6132 11.8417 1 2 1 5 0 4
 3 6 11.5467 11.9468 0 2 2 5 1 4
 3 4 11.7068 14.3201 0 2 2 5 1 4
 2 6 11.1497 11.362 3 2 2 5 1 4
 1 5 11.6802 14.1111 2 2 2 5 1 4
 2 6 12.091 13.278 1 2 1 5 0 4
 2 6 11.2267 11.4667 1 2 1 5 0 4
 4 6 10.547 11.0003 0 2 1 5 0 4
 2 6 11.782 12.0113 1 2 2 5 1 4
 2 6 10.9464 11.2002 2 2 2 5 1 4
 2 6 10.7333 10.9874 2 2 1 5 0 4
 2 3 11.1867 12.7334 1 2 2 5 1 4
 2 6 10.8798 11.1631 2 2 1 5 0 4
 4 6 10.9212 11.1891 0 2 1 5 0 4
 2 6 10.5057 10.7456 1 2 1 5 0 4
 4 6 10.4956 10.7747 0 2 1 5 0 4
 2 6 10.7601 11.0545 2 2 2 5 1 4
 1 2 12.6932 14.1103 3 2 1 5 0 4
 2 6 11.4656 12.3719 2 2 1 5 0 4
 2 6 10.81 11.0898 3 2 2 5 1 4
 2 6 10.72 11.3639 2 2 2 5 1 4
 1 5 12.0385 15.1892 1 2 2 5 1 4
 4 6 11.5989 13.8251 0 2 1 5 0 4
 2 6 12.5201 12.8843 3 2 2 5 1 4
 2 6 10.9444 11.318 2 2 1 5 0 4
 2 6 11.0656 11.4668 3 2 1 5 0 4
 2 6 10.7878 12.173 3 2 1 5 0 4
 1 6 12.1443 12.6781 1 2 2 5 1 4
 2 6 10.7466 NaN 3 2 1 5 0 4
 2 6 10.5619 10.9334 2 2 1 5 0 4
 2 6 10.4531 10.7497 3 2 1 5 0 4
 2 6 10.3993 10.6792 3 2 2 5 1 4
 2 6 10.5467 10.8299 3 2 2 5 1 4
 3 6 11.7057 12.1891 0 2 2 5 1 4
 4 6 11.2919 11.7224 0 2 1 5 0 4
 1 4 29.6799 38.2799 1 1 1 6 0 4
 1 6 22.8001 23.9868 3 1 2 6 1 4
 2 3 15.9072 21.6535 3 1 2 6 1 4
 2 4 15.6297 17.4801 2 1 2 6 1 4
 1 4 12.2625 17.6892 3 1 1 6 0 4
 2 3 11.7076 13.2267 3 1 1 6 0 4
 1 4 20.0658 21.4004 1 1 2 6 1 4
 1 3 13.5596 15.8396 2 1 1 6 0 4
 1 2 18.5442 23.7449 2 1 2 6 1 4
 2 4 19.0004 24.6936 1 1 2 6 1 4
 2 4 10.999 12.2003 1 1 1 6 0 4
 2 4 10.9989 12.1335 2 1 1 6 0 4
 1 4 11.8134 14.9601 2 1 2 6 1 4
 2 5 12.1323 16.2003 1 1 1 6 0 4
 3 3 12.4545 15.9225 0 1 1 6 0 4
 4 4 11.2783 16.7892 0 1 2 6 1 4
 2 4 13.4545 16.1581 3 1 1 6 0 4
 1 6 12.0941 12.8955 1 1 2 6 1 4
 4 5 12.3601 16.0268 0 1 2 6 1 4
 1 4 12.5434 13.9023 2 1 2 6 1 4
 1 4 13.1867 14.2294 2 1 2 6 1 4
 2 4 11.1065 12.1067 3 1 2 6 1 4
 2 3 11.6106 19.7172 3 1 1 6 0 4
 2 5 12.4104 15.5171 1 1 1 6 0 4
 1 6 12.599 13.3036 1 1 1 6 0 4
 3 5 14.573 15.8943 0 1 1 6 0 4
 4 5 12.2667 15.6803 0 1 2 6 1 4
 2 4 11.6267 13.4947 2 1 2 6 1 4
 2 5 12.8426 15.2933 1 1 1 6 0 4
 4 5 11.9323 13.6894 0 1 1 6 0 4
 1 6 12.7999 13.6001 3 1 2 6 1 4
 2 5 12.2668 14.0954 2 1 2 6 1 4
 1 6 11.6399 16.5065 2 1 1 6 0 4
 4 6 12.1323 12.7336 0 1 1 6 0 4
 4 5 11.6264 13.3891 0 1 1 6 0 4
 3 3 13.4931 15.3464 0 1 2 6 1 4
 1 3 11.7067 13.3332 1 1 1 6 0 4
 1 3 12.4818 14.4164 2 1 2 6 1 4
 1 4 15.5212 17.079 3 1 1 6 0 4
 4 4 11.2956 13.6002 0 1 2 6 1 4
 2 4 14.5352 15.5731 1 2 1 6 0 4
 4 6 13.1201 14.5868 0 2 2 6 1 4
 1 6 11.2 11.8168 3 2 2 6 1 4
 2 6 11.5879 12.1892 1 2 2 6 1 4
 4 5 11.9212 13.4003 0 2 2 6 1 4
 2 6 10.7204 11.4799 1 2 1 6 0 4
 3 4 11.9202 14.6001 0 2 2 6 1 4
 3 4 12.8362 13.8494 0 2 2 6 1 4
 1 6 11.999 12.7827 3 2 2 6 1 4
 2 6 11.3026 12.3693 2 2 2 6 1 4
 2 0 12.3199 15.8958 1 2 1 6 0 4
 1 4 11.3465 15.7731 1 2 1 6 0 4
 4 6 10.9175 11.7447 0 2 1 6 0 4
 1 5 11.8801 13.0666 1 2 2 6 1 4
 1 5 11.5067 13.2534 2 2 2 6 1 4
 1 6 11.5732 12.8665 2 2 1 6 0 4
 1 6 13.8534 14.6832 1 2 2 6 1 4
 1 5 11.9212 12.4124 2 2 1 6 0 4
 4 6 11.3198 12.5865 0 2 1 6 0 4
 1 6 11.8668 13.1748 1 2 1 6 0 4
 4 6 13.4425 14.1333 0 2 1 6 0 4
 1 6 11.6 12.3333 2 2 2 6 1 4
 1 6 12.016 12.52 3 2 1 6 0 4
 2 6 11.2398 11.6839 2 2 1 6 0 4
 1 5 11.5989 13.3336 3 2 2 6 1 4
 1 6 12.1763 12.5467 2 2 2 6 1 4
 2 6 13.4534 14.351 1 2 2 6 1 4
 4 6 10.7989 17.3337 0 2 1 6 0 4
 1 6 16.3335 17.9735 3 2 2 6 1 4
 2 6 14.1323 18.6241 2 2 1 6 0 4
 1 6 12.6134 12.9742 3 2 1 6 0 4
 1 6 11.9751 13.0132 3 2 1 6 0 4
 2 6 29.3488 30.6669 1 2 2 6 1 4
 2 6 10.9698 12.1336 3 2 1 6 0 4
 2 6 13.0119 13.6386 2 2 1 6 0 4
 2 6 10.7162 11.1029 3 2 1 6 0 4
 2 6 11.4001 11.9334 3 2 2 6 1 4
 2 6 10.5828 11.0669 3 2 2 6 1 4
 3 6 12.0249 12.7225 0 2 2 6 1 4
 4 6 11.7323 12.3336 0 2 1 6 0 4
 2 4 15.5862 20.7208 1 1 1 7 0 4
 1 4 13.7334 17.6934 3 1 2 7 1 4
 1 5 11.9833 14.4233 3 1 2 7 1 4
 1 6 12.6957 13.7748 2 1 2 7 1 4
 1 6 12.5998 13.6931 3 1 1 7 0 4
 1 6 12.81 15.7827 3 1 1 7 0 4
 1 6 11.756 12.8002 1 1 2 7 1 4
 1 6 11.238 14.1713 2 1 1 7 0 4
 1 5 11.599 15.2003 2 1 2 7 1 4
 1 6 11.2656 11.9846 1 1 2 7 1 4
 1 6 14.4242 15.3175 1 1 1 7 0 4
 1 6 11.5174 13.9574 2 1 1 7 0 4
 1 6 12.1067 12.7869 2 1 2 7 1 4
 1 5 13.52 16.4667 1 1 1 7 0 4
 3 6 11.5067 12.1335 0 1 1 7 0 4
 3 6 11.4102 12.1835 0 1 2 7 1 4
 1 6 11.7701 12.478 3 1 1 7 0 4
 1 5 11.6265 13.4932 1 1 2 7 1 4
 3 6 11.2367 12.5567 0 1 2 7 1 4
 1 5 12.8801 16.0002 2 1 2 7 1 4
 1 6 14.3331 15.5998 2 1 2 7 1 4
 1 5 12.9433 16.303 3 1 2 7 1 4
 1 4 11.8666 13.2175 3 1 1 7 0 4
 1 4 10.9447 13.2669 1 1 1 7 0 4
 1 6 11.1333 15.4266 1 1 1 7 0 4
 3 6 11.5333 14.04 0 1 1 7 0 4
 3 4 11.7201 14.1736 0 1 2 7 1 4
 1 4 13.4668 16.8538 2 1 2 7 1 4
 1 6 11.4666 12.1095 1 1 1 7 0 4
 3 5 11.506 13.6927 0 1 1 7 0 4
 1 6 11.4668 12.04 3 1 2 7 1 4
 1 6 11.8667 12.43 2 1 2 7 1 4
 1 6 12.6923 13.1224 2 1 1 7 0 4
 3 6 11.4787 12.2002 0 1 1 7 0 4
 3 6 11.4001 11.8267 0 1 1 7 0 4
 3 5 11.6898 13.4897 0 1 2 7 1 4
 2 4 12.3866 14.9333 1 1 1 7 0 4
 1 5 13.3866 15.7734 2 1 2 7 1 4
 1 5 11.9866 14.7867 3 1 1 7 0 4
 3 6 10.8299 11.6 0 1 2 7 1 4
 1 6 11.373 11.9064 1 2 1 7 0 4
 3 6 11.2502 13.2669 0 2 2 7 1 4
 1 5 11.2125 13.3892 3 2 2 7 1 4
 1 6 11.5879 12.2558 1 2 2 7 1 4
 3 6 11.2788 11.7055 0 2 2 7 1 4
 1 6 11.1829 11.9446 1 2 1 7 0 4
 3 6 11.3759 11.8933 0 2 2 7 1 4
 3 6 11.5163 13.703 0 2 2 7 1 4
 1 5 11.5868 13.5733 3 2 2 7 1 4
 1 6 11.7867 12.28 2 2 2 7 1 4
 1 6 11.3957 13.3824 1 2 1 7 0 4
 1 6 11.7288 12.0488 1 2 1 7 0 4
 3 6 13.2399 14.3603 0 2 1 7 0 4
 1 6 11.708 12.2135 1 2 2 7 1 4
 1 6 11.12 11.3333 2 2 2 7 1 4
 2 4 11.7989 14.6669 2 2 1 7 0 4
 2 3 11.0545 15.0396 1 2 2 7 1 4
 2 4 11.0769 12.4669 2 2 1 7 0 4
 3 6 11.2125 11.8002 0 2 1 7 0 4
 1 6 11.28 11.8546 1 2 1 7 0 4
 3 6 11.9599 12.4132 0 2 1 7 0 4
 1 6 11.4822 12.0402 2 2 2 7 1 4
 1 6 11.3624 12.2799 3 2 1 7 0 4
 1 4 11.623 13.6002 2 2 1 7 0 4
 1 6 11.2786 11.8254 3 2 2 7 1 4
 1 6 11.8827 12.2667 2 2 2 7 1 4
 1 4 11.8656 13.3336 1 2 2 7 1 4
 3 5 11.2917 13.6385 0 2 1 7 0 4
 1 6 11.4767 11.9694 3 2 2 7 1 4
 1 6 11.2532 11.7623 2 2 1 7 0 4
 2 4 10.9331 12.3225 3 2 1 7 0 4
 2 5 12.013 13.3463 3 2 1 7 0 4
 1 5 11.2534 13.8134 1 2 2 7 1 4
 2 5 11.0656 12.6371 3 2 1 7 0 4
 2 6 11.0401 11.9201 2 2 1 7 0 4
 2 4 11.3866 12.9611 3 2 1 7 0 4
 2 4 11.2534 13.91 3 2 2 7 1 4
 1 4 11.559 14.0391 3 2 2 7 1 4
 4 3 11.1033 12.2499 0 2 2 7 1 4
 3 6 11.3323 11.9828 0 2 1 7 0 4
 2 4 12.3197 18.4298 1 1 1 8 0 4
 2 4 19.4791 22.5725 3 1 2 8 1 4
 1 5 12.2768 15.7834 3 1 2 8 1 4
 2 4 12.6499 14.6003 2 1 2 8 1 4
 2 4 12.2783 15.4003 3 1 1 8 0 4
 1 4 11.5601 13.6801 3 1 1 8 0 4
 1 3 11.5867 15.5067 1 1 2 8 1 4
 2 6 11.9866 16.8266 2 1 1 8 0 4
 2 5 11.1179 13.5046 2 1 2 8 1 4
 2 4 12.76 14.4401 1 1 2 8 1 4
 1 5 11.3866 17.7465 1 1 1 8 0 4
 1 6 11.2506 12.0113 2 1 1 8 0 4
 2 4 10.8668 12.0668 2 1 2 8 1 4
 1 5 12.0534 14.6534 1 1 1 8 0 4
 4 3 10.9068 12.5868 0 1 1 8 0 4
 3 5 11.4289 14.3636 0 1 2 8 1 4
 1 4 13.7212 15.7892 3 1 1 8 0 4
 2 6 10.7211 12.892 1 1 2 8 1 4
 4 5 10.7491 12.0401 0 1 2 8 1 4
 2 6 10.7201 11.3867 2 1 2 8 1 4
 2 5 10.8405 11.9866 2 1 2 8 1 4
 2 6 10.6808 11.3866 3 1 2 8 1 4
 2 6 11.5073 12.0975 3 1 1 8 0 4
 2 6 10.5878 11.0914 1 1 1 8 0 4
 2 6 10.6667 11.0957 1 1 1 8 0 4
 4 6 10.8666 11.3223 0 1 1 8 0 4
 4 5 10.9335 12.1602 0 1 2 8 1 4
 2 4 10.6101 11.9447 2 1 2 8 1 4
 2 4 10.933 12.7597 1 1 1 8 0 4
 4 3 10.5483 12.3607 0 1 1 8 0 4
 2 6 11.1601 11.6429 3 1 2 8 1 4
 2 6 10.6394 11.0558 2 1 2 8 1 4
 2 6 10.9725 11.4259 2 1 1 8 0 4
 4 4 10.9198 13.3065 0 1 1 8 0 4
 4 4 10.6665 12.0968 0 1 1 8 0 4
 3 4 10.9212 12.2002 0 1 2 8 1 4
 2 6 10.776 11.4933 1 1 1 8 0 4
 2 4 10.7564 12.1165 2 1 2 8 1 4
 2 4 11.1161 12.678 3 1 1 8 0 4
 4 4 10.4666 11.7775 0 1 2 8 1 4
 1 5 11.9863 14.0964 1 2 1 8 0 4
 3 5 12.0793 16.4793 0 2 2 8 1 4
 2 6 10.4956 12.6667 3 2 2 8 1 4
 2 6 10.8157 11.7067 1 2 2 8 1 4
 3 5 11.3468 14.5082 0 2 2 8 1 4
 1 3 11.6265 14.5333 1 2 1 8 0 4
 3 5 11.5201 14.6135 0 2 2 8 1 4
 3 5 11.6362 13.9335 0 2 2 8 1 4
 2 6 10.9049 11.5225 3 2 2 8 1 4
 1 5 11.3448 13.9582 2 2 2 8 1 4
 2 5 12.8 14.0291 1 2 1 8 0 4
 2 6 10.9998 11.8798 1 2 1 8 0 4
 3 5 12.0531 13.7626 0 2 1 8 0 4
 2 4 10.7998 12.2932 1 2 2 8 1 4
 2 6 10.5334 11.3206 2 2 2 8 1 4
 2 5 10.615 14.694 2 2 1 8 0 4
 2 6 10.68 11.36 1 2 2 8 1 4
 2 6 10.5168 10.9035 2 2 1 8 0 4
 3 5 13.2665 16.0167 0 2 1 8 0 4
 2 5 11.5055 13.9225 1 2 1 8 0 4
 4 4 10.892 12.8253 0 2 1 8 0 4
 2 6 10.7333 11.0534 2 2 2 8 1 4
 2 6 10.549 10.8664 3 2 1 8 0 4
 2 5 10.61 11.8228 2 2 1 8 0 4
 2 6 10.4801 11.164 3 2 2 8 1 4
 2 6 10.8117 11.4117 2 2 2 8 1 4
 1 5 11.574 12.4309 1 2 2 8 1 4
 4 5 10.9878 12.6558 0 2 1 8 0 4
 2 6 10.5714 11.2114 3 2 2 8 1 4
 2 6 10.48 10.9758 2 2 1 8 0 4
 2 6 10.5067 11.0557 3 2 1 8 0 4
 2 6 10.4545 11.0263 3 2 1 8 0 4
 2 6 10.548 11.0532 1 2 2 8 1 4
 2 6 10.3733 10.7066 3 2 1 8 0 4
 2 6 10.3734 10.7077 2 2 1 8 0 4
 2 6 10.6001 11.1101 3 2 1 8 0 4
 2 6 10.5326 10.8126 3 2 2 8 1 4
 2 6 11.5467 11.9335 3 2 2 8 1 4
 3 6 13.0157 13.417 0 2 2 8 1 4
 4 6 10.6119 11.0252 0 2 1 8 0 4
 1 5 19.292 26.402 1 1 1 9 0 4
 1 4 13.2791 16.467 3 1 2 9 1 4
 2 6 16.5869 23.9105 3 1 2 9 1 4
 2 3 17.2787 20.2253 2 1 2 9 1 4
 1 4 20.8401 23.1734 3 1 1 9 0 4
 2 5 12.7334 16.8001 3 1 1 9 0 4
 2 0 13.9201 19.8958 1 1 2 9 1 4
 2 6 13.8545 15.8264 2 1 1 9 0 4
 1 6 12.4399 14.72 2 1 2 9 1 4
 1 3 14.0668 17.0402 1 1 2 9 1 4
 2 4 16.2399 17.9633 1 1 1 9 0 4
 1 6 11.5325 12.2257 2 1 1 9 0 4
 2 4 11.5869 13.017 2 1 2 9 1 4
 1 6 13.8921 15.3055 1 1 1 9 0 4
 3 5 11.5323 17.4498 0 1 1 9 0 4
 3 6 12.2364 17.8896 0 1 2 9 1 4
 2 6 11.3629 12.4135 3 1 1 9 0 4
 2 6 10.9027 11.4113 1 1 2 9 1 4
 4 6 10.9206 11.7601 0 1 2 9 1 4
 1 5 11.5027 16.156 2 1 2 9 1 4
 2 4 10.9466 12.9999 2 1 2 9 1 4
 1 4 12.1611 16.4667 3 1 2 9 1 4
 2 6 11.4813 12.3866 3 1 1 9 0 4
 1 3 14.1598 15.7198 1 1 1 9 0 4
 1 6 11.5482 13.3732 1 1 1 9 0 4
 3 6 11.5334 12.4534 0 1 1 9 0 4
 3 6 11.7199 13.92 0 1 2 9 1 4
 1 6 12.6667 13.7743 2 1 2 9 1 4
 1 3 11.2932 12.5999 1 1 1 9 0 4
 3 6 11.8954 12.2301 0 1 1 9 0 4
 2 3 12.5055 14.3225 3 1 2 9 1 4
 2 6 10.7322 11.7052 2 1 2 9 1 4
 2 6 10.9828 12.1162 2 1 1 9 0 4
 3 6 11.1322 11.8361 0 1 1 9 0 4
 3 4 11.927 13.0603 0 1 1 9 0 4
 3 4 11.2227 13.2491 0 1 2 9 1 4
 1 5 11.6768 13.078 1 1 1 9 0 4
 2 5 11.2266 12.7224 2 1 2 9 1 4
 1 3 16.173 18.373 3 1 1 9 0 4
 3 5 11.2907 12.8506 0 1 2 9 1 4
 1 6 11.6397 12.3364 1 2 1 9 0 4
 3 6 12.1058 12.5725 0 2 2 9 1 4
 2 4 10.9835 14.8368 3 2 2 9 1 4
 1 6 11.6534 12.2667 1 2 2 9 1 4
 3 6 11.4656 11.7165 0 2 2 9 1 4
 1 5 11.1696 13.1696 1 2 1 9 0 4
 3 6 12.427 12.7067 0 2 2 9 1 4
 4 4 11.4667 13.8666 0 2 2 9 1 4
 2 5 11.0274 12.2843 3 2 2 9 1 4
 1 3 13.8249 15.5892 2 2 2 9 1 4
 1 6 11.1712 11.6911 1 2 1 9 0 4
 1 6 11.9334 12.9466 1 2 1 9 0 4
 3 6 12.1323 12.9042 0 2 1 9 0 4
 2 6 13.0148 13.7494 1 2 2 9 1 4
 2 6 12.3731 13.6002 2 2 2 9 1 4
 2 6 12.7331 13.6798 2 2 1 9 0 4
 2 4 11.24 13.6534 1 2 2 9 1 4
 1 6 11.3065 11.5498 2 2 1 9 0 4
 4 5 13.479 14.9336 0 2 1 9 0 4
 2 4 13.3757 14.9104 1 2 1 9 0 4
 3 6 11.4387 12.012 0 2 1 9 0 4
 1 6 13.5867 14.7638 2 2 2 9 1 4
 2 6 10.9878 11.4669 3 2 1 9 0 4
 1 0 12.1468 17.8553 2 2 1 9 0 4
 1 5 11.9873 16.1776 3 2 2 9 1 4
 2 5 10.7989 12.3892 2 2 2 9 1 4
 2 6 11.5989 12.2249 1 2 2 9 1 4
 3 6 15.4166 15.8534 0 2 1 9 0 4
 2 6 10.52 11.6533 3 2 2 9 1 4
 1 5 13.0131 14.5998 2 2 1 9 0 4
 2 6 13.7603 14.8668 3 2 1 9 0 4
 2 5 13.2104 16.6505 3 2 1 9 0 4
 1 5 11.4371 13.7571 1 2 2 9 1 4
 2 5 12.5466 15.3199 3 2 1 9 0 4
 2 6 12.3334 13.2534 2 2 1 9 0 4
 1 4 11.4291 13.2532 3 2 1 9 0 4
 1 6 11.6133 11.9638 3 2 2 9 1 4
 1 6 13.0118 13.8252 3 2 2 9 1 4
 3 6 11.4 12.1508 0 2 2 9 1 4
 3 6 11.7212 12.8558 0 2 1 9 0 4
 1 4 22.922 33.1463 1 1 1 10 0 4
 2 3 13.2135 17.5081 3 1 2 10 1 4
 2 3 15.2936 18.0668 3 1 2 10 1 4
 2 2 21.0668 24.3335 2 1 2 10 1 4
 1 1 15.1066 18.6799 3 1 1 10 0 4
 2 3 11.3845 14.8512 3 1 1 10 0 4
 1 2 17.878 19.7713 1 1 2 10 1 4
 2 4 11.5198 12.7733 2 1 1 10 0 4
 2 3 12.5868 14.8668 2 1 2 10 1 4
 1 3 14.64 16.0668 1 1 2 10 1 4
 2 4 13.799 20.0373 1 1 1 10 0 4
 2 4 13.6153 14.9499 2 1 1 10 0 4
 2 3 12.1879 13.4558 2 1 2 10 1 4
 1 2 15.5722 19.7055 1 1 1 10 0 4
 3 2 15.0898 18.5165 0 1 1 10 0 4
 4 1 23.1828 25.0671 0 1 2 10 1 4
 2 4 12.3878 14.2115 3 1 1 10 0 4
 2 6 11.4669 13.2534 1 1 2 10 1 4
 3 2 14.5333 17.2534 0 1 2 10 1 4
 2 5 11.6134 12.8424 2 1 2 10 1 4
 1 3 11.7731 14.2932 2 1 2 10 1 4
 2 6 12.4001 13.6668 3 1 2 10 1 4
 2 6 11.2507 11.8002 3 1 1 10 0 4
 2 3 12.3327 14.4928 1 1 1 10 0 4
 2 5 10.6534 13.24 1 1 1 10 0 4
 3 2 13.5067 15.28 0 1 1 10 0 4
 3 2 12.4769 14.1447 0 1 2 10 1 4
 2 4 10.9602 13.7768 2 1 2 10 1 4
 2 1 13.6788 15.4921 1 1 1 10 0 4
 4 3 11.6532 13.9065 0 1 1 10 0 4
 2 6 10.8001 13.5201 3 1 2 10 1 4
 1 2 11.8801 13.8309 2 1 2 10 1 4
 2 6 11.1878 12.1448 2 1 1 10 0 4
 3 2 14.1077 15.96 0 1 1 10 0 4
 4 3 11.251 12.771 0 1 1 10 0 4
 3 3 11.5734 13.7201 0 1 2 10 1 4
 2 6 11.0531 11.6827 1 1 1 10 0 4
 2 6 10.5878 11.2558 2 1 2 10 1 4
 2 6 11.1326 11.6003 3 1 1 10 0 4
 3 3 17.0666 18.8432 0 1 2 10 1 4
 2 6 11.2532 12.0665 1 2 1 10 0 4
 3 4 13.9734 16.9634 0 2 2 10 1 4
 2 6 11.0257 18.3724 3 2 2 10 1 4
 2 4 11.0898 14.1447 1 2 2 10 1 4
 3 3 13.5093 16.1335 0 2 2 10 1 4
 2 6 11.5628 13.0307 1 2 1 10 0 4
 3 6 12.0656 14.9225 0 2 2 10 1 4
 3 4 12.1716 14.2382 0 2 2 10 1 4
 2 5 10.81 12.878 3 2 2 10 1 4
 2 3 12.921 19.2669 2 2 2 10 1 4
 2 3 11.5865 13.7465 1 2 1 10 0 4
 2 6 10.9734 11.6 1 2 1 10 0 4
 3 4 11.7989 12.904 0 2 1 10 0 4
 2 3 15.8817 18.283 1 2 2 10 1 4
 1 3 14.9212 17.0559 2 2 2 10 1 4
 2 6 10.8257 11.2923 2 2 1 10 0 4
 1 3 13.9868 15.3067 1 2 2 10 1 4
 2 3 16.8956 18.4132 2 2 1 10 0 4
 3 3 12.4767 14.678 0 2 1 10 0 4
 1 3 13.1602 14.8553 1 2 1 10 0 4
 3 3 12.1762 15.3334 0 2 1 10 0 4
 2 6 11.3467 11.9085 2 2 2 10 1 4
 2 4 10.5764 12.5889 3 2 1 10 0 4
 2 4 10.4667 12.1067 2 2 1 10 0 4
 2 4 13.358 16.0559 3 2 2 10 1 4
 2 3 12.4912 13.6378 2 2 2 10 1 4
 1 3 11.7479 12.92 1 2 2 10 1 4
 3 3 12.6534 14.8161 0 2 1 10 0 4
 1 3 13.2397 17.267 3 2 2 10 1 4
 1 3 12.3333 13.6543 2 2 1 10 0 4
 2 6 12.4265 16.8932 3 2 1 10 0 4
 2 6 11.2501 12.1832 3 2 1 10 0 4
 2 6 10.4655 10.85 1 2 2 10 1 4
 2 6 11.1322 11.6669 3 2 1 10 0 4
 2 6 11.3989 12.1051 2 2 1 10 0 4
 2 6 10.356 10.6669 3 2 1 10 0 4
 2 2 13.5323 15.3225 3 2 2 10 1 4
 2 6 10.7447 11.4558 3 2 2 10 1 4
 3 2 12.8656 14.5714 0 2 2 10 1 4
 3 3 12.5821 15.5447 0 2 1 10 0 4
 2 2 12.933 16.0274 1 1 1 11 0 4
 3 6 13.1089 15.0935 0 1 2 11 1 4
 2 6 11.61 12.1566 3 1 2 11 1 4
 1 4 12.1623 14.0133 1 1 2 11 1 4
 3 6 12.1031 12.8669 0 1 2 11 1 4
 1 4 11.3322 13.0117 1 1 1 11 0 4
 3 5 11.6293 12.7466 0 1 2 11 1 4
 3 6 11.7827 13.8894 0 1 2 11 1 4
 2 6 12.72 13.7467 3 1 2 11 1 4
 2 1 13.8656 15.5691 2 1 2 11 1 4
 2 3 11.2133 12.8533 1 1 1 11 0 4
 1 2 13.6665 15.3625 1 1 1 11 0 4
 3 3 15.2397 16.4558 0 1 1 11 0 4
 1 6 12.0663 12.5891 1 1 2 11 1 4
 2 6 12.0796 12.5463 2 1 2 11 1 4
 2 6 12.88 13.8133 2 1 1 11 0 4
 2 6 11.6905 12.2904 1 1 2 11 1 4
 2 6 11.0799 11.4665 2 1 1 11 0 4
 3 6 11.8824 13.3201 0 1 1 11 0 4
 2 6 11.2667 11.64 1 1 1 11 0 4
 3 6 11.8668 12.4668 0 1 1 11 0 4
 2 6 11.6402 12.1505 2 1 2 11 1 4
 2 6 10.8917 11.3051 3 1 1 11 0 4
 2 6 10.7828 11.0668 2 1 1 11 0 4
 2 6 10.905 11.2921 3 1 2 11 1 4
 2 6 11.7334 12.6176 2 1 2 11 1 4
 2 6 11.0382 11.505 1 1 2 11 1 4
 4 5 11.399 12.9561 0 1 1 11 0 4
 2 5 10.9468 12.5868 3 1 2 11 1 4
 2 4 10.6532 11.7465 2 1 1 11 0 4
 2 5 10.6149 11.8162 3 1 1 11 0 4
 2 5 12.8928 13.8262 3 1 1 11 0 4
 2 6 11.5735 12.3606 1 1 2 11 1 4
 2 4 12.8134 13.8133 3 1 1 11 0 4
 2 6 11.093 11.4831 2 1 1 11 0 4
 2 6 12.5589 13.0389 3 1 1 11 0 4
 2 6 10.81 11.1833 3 1 2 11 1 4
 2 6 10.77 11.3166 3 1 2 11 1 4
 3 5 12.1698 13.6366 0 1 2 11 1 4
 3 4 13.1866 14.3732 0 1 1 11 0 4
 1 5 17.242 25.91 1 2 1 11 0 4
 2 5 16.0547 22.2791 3 2 2 11 1 4
 1 4 16.707 20.1639 3 2 2 11 1 4
 1 4 14.399 18.292 2 2 2 11 1 4
 1 5 13.6532 21.2399 3 2 1 11 0 4
 1 5 16.4002 20.0537 3 2 1 11 0 4
 2 4 14.9601 17.3091 1 2 2 11 1 4
 1 5 15.6546 27.9338 2 2 1 11 0 4
 2 5 25.1335 28.1335 2 2 2 11 1 4
 1 4 17.6954 19.5201 1 2 2 11 1 4
 2 4 20.5466 22.3636 1 2 1 11 0 4
 1 4 17.8254 21.8787 2 2 1 11 0 4
 2 4 15.1465 16.5866 2 2 2 11 1 4
 1 5 14.3199 16.7999 1 2 1 11 0 4
 3 6 12.44 13.7621 0 2 1 11 0 4
 3 5 11.8801 13.4801 0 2 2 11 1 4
 2 4 13.4001 15.08 3 2 1 11 0 4
 1 3 14.8777 17.851 1 2 2 11 1 4
 3 3 15.2111 17.2246 0 2 2 11 1 4
 2 4 13.6802 16.2003 2 2 2 11 1 4
 2 4 13.2817 16.7066 2 2 2 11 1 4
 2 4 13.295 16.0534 3 2 2 11 1 4
 2 5 12.562 13.7865 3 2 1 11 0 4
 2 4 12.5332 13.7331 1 2 1 11 0 4
 2 4 11.9602 13.6667 1 2 1 11 0 4
 4 5 11.1565 13.667 0 2 1 11 0 4
 3 4 11.4256 13.0922 0 2 2 11 1 4
 1 3 12.5491 14.2533 2 2 2 11 1 4
 1 2 11.9066 14.5067 1 2 1 11 0 4
 4 4 14.3333 15.9866 0 2 1 11 0 4
 2 4 13.4408 15.7755 3 2 2 11 1 4
 2 4 13.6545 15.4268 2 2 2 11 1 4
 2 4 14.1867 15.6159 2 2 1 11 0 4
 3 4 11.9463 15.4929 0 2 1 11 0 4
 3 4 11.7734 13.3498 0 2 1 11 0 4
 3 6 13.1995 15.2928 0 2 2 11 1 4
 1 3 12.2819 14.0832 1 2 1 11 0 4
 2 3 11.9212 14.7892 2 2 2 11 1 4
 2 5 11.1989 12.5891 3 2 1 11 0 4
 3 6 12.5211 13.1335 0 2 2 11 1 4
 1 6 43.4668 22.2598 1 1 1 12 1 4
 1 6 19.6998 22.2598 3 1 2 12 0 4
 1 6 13.0197 24.4197 3 1 2 12 0 4
 2 2 12.8799 17.2268 2 1 2 12 0 4
 1 3 24.8535 28.3871 3 1 1 12 1 4
 2 6 10.9199 11.96 3 1 1 12 1 4
 2 6 11.4934 12.4934 1 1 2 12 0 4
 2 3 11.7743 14.8138 2 1 1 12 1 4
 1 6 12.6 13.6 2 1 2 12 0 4
 2 6 11.6934 12.3866 1 1 2 12 0 4
 2 6 10.8953 11.3224 1 1 1 12 1 4
 2 6 10.6134 10.9468 2 1 1 12 1 4
 1 4 11.6934 12.9467 2 1 2 12 0 4
 1 6 11.7978 12.3843 1 1 1 12 1 4
 3 6 12.0362 12.5696 0 1 1 12 1 4
 4 6 10.6929 11.5727 0 1 2 12 0 4
 2 6 11.0668 11.2935 3 1 1 12 1 4
 2 6 10.5067 10.7199 1 1 2 12 0 4
 3 6 13.4801 14.1067 0 1 2 12 0 4
 2 6 10.7334 11.2003 2 1 2 12 0 4
 1 6 11.5868 11.7868 2 1 2 12 0 4
 2 4 11.0776 14.8379 3 1 2 12 0 4
 2 6 11.0804 12.147 3 1 1 12 1 4
 2 6 10.5869 10.8803 1 1 1 12 1 4
 2 4 10.5737 12.6401 1 1 1 12 1 4
 3 6 11.7203 11.9602 0 1 1 12 1 4
 3 5 11.8 13.3469 0 1 2 12 0 4
 1 6 11.0269 11.4136 2 1 2 12 0 4
 1 5 11.6936 12.8679 1 1 1 12 1 4
 3 6 10.9601 11.5734 0 1 1 12 1 4
 2 6 11.7336 13.5335 3 1 2 12 0 4
 1 6 11.6135 12.2134 2 1 2 12 0 4
 1 6 13.8039 14.0245 2 1 1 12 1 4
 3 6 11.8403 12.5071 0 1 1 12 1 4
 3 6 11.3467 11.8137 0 1 1 12 1 4
 3 6 11.7335 12.9069 0 1 2 12 0 4
 2 6 11.2669 11.5736 1 1 1 12 1 4
 1 3 12.6269 15.1202 2 1 2 12 0 4
 2 6 11.5203 12.3471 3 1 1 12 1 4
 3 6 12.0801 12.4004 0 1 2 12 0 4
 2 6 10.7998 11.3597 2 2 2 12 0 4
 2 6 10.6132 11.0263 3 2 2 12 0 4
 1 4 11.8932 13.5465 3 2 2 12 0 4
 2 6 10.7066 10.92 2 2 1 12 1 4
 2 6 10.6667 10.873 2 2 2 12 0 4
 2 6 10.7069 10.8938 1 2 2 12 0 4
 1 4 11.5204 13.2669 3 2 2 12 0 4
 3 6 11.7888 12.4288 0 2 2 12 0 4
 2 6 10.8507 11.0507 2 2 1 12 1 4
 1 4 13.7869 16.1201 1 2 1 12 1 4
 3 6 11.1467 11.4012 0 2 1 12 1 4
 2 6 10.5202 10.7201 2 2 1 12 1 4
 2 5 10.6267 11.5735 2 2 2 12 0 4
 1 5 12.3337 13.3737 1 2 1 12 1 4
 1 6 11.12 11.4135 1 2 2 12 0 4
 3 6 12.1731 12.5734 0 2 2 12 0 4
 2 6 11.2203 11.3803 2 2 1 12 1 4
 2 6 10.627 10.8002 2 2 1 12 1 4
 3 6 11.5748 12.5866 0 2 2 12 0 4
 2 5 10.5601 13.4002 1 2 2 12 0 4
 2 6 11.6509 12.1975 2 2 2 12 0 4
 2 6 10.4801 10.8934 3 2 2 12 0 4
 2 6 10.6802 10.9069 1 2 1 12 1 4
 3 6 11.0935 11.387 0 2 1 12 1 4
 2 6 10.6134 11.0534 3 2 1 12 1 4
 4 6 10.9069 11.187 0 2 2 12 0 4
 3 6 11.0534 11.5068 0 2 1 12 1 4
 2 6 10.3469 10.5869 1 2 2 12 0 4
 2 6 10.4001 10.6667 3 2 1 12 1 4
 2 6 10.5068 10.7603 1 2 1 12 1 4
 2 4 11.3777 12.9598 1 2 1 12 1 4
 2 6 10.347 11.2535 3 2 1 12 1 4
 2 6 10.5601 10.7601 3 2 1 12 1 4
 3 6 10.8817 11.4803 0 2 1 12 1 4
 4 6 10.7599 12.2533 0 2 2 12 0 4
 2 6 10.6133 10.8399 3 2 1 12 1 4
 2 6 10.3735 10.5869 3 2 2 12 0 4
 3 6 11.0802 11.3202 0 2 1 12 1 4
 1 6 11.7069 11.92 1 2 2 12 0 4
 2 6 10.6402 10.8002 3 2 2 12 0 4
 2 6 16.1068 20.0133 1 1 1 13 1 4
 1 3 14.3859 19.0278 3 1 2 13 0 4
 1 3 14.3203 19.8937 3 1 2 13 0 4
 1 4 11.9715 13.9182 2 1 2 13 0 4
 1 5 19.4736 22.1671 3 1 1 13 1 4
 2 4 11.7739 14.5604 3 1 1 13 1 4
 2 4 12.0517 14.7732 1 1 2 13 0 4
 2 4 11.4402 13.9072 2 1 1 13 1 4
 1 5 13.3867 14.8668 2 1 2 13 0 4
 1 4 12.5616 14.5598 1 1 2 13 0 4
 1 3 11.508 12.9866 1 1 1 13 1 4
 2 3 11.7334 14.8267 2 1 1 13 1 4
 2 4 10.8933 12.5332 2 1 2 13 0 4
 1 4 11.8401 14.4131 1 1 1 13 1 4
 3 4 11.6626 13.9425 0 1 1 13 1 4
 3 5 11.3867 14.4934 0 1 2 13 0 4
 1 3 16.471 18.7392 3 1 1 13 1 4
 1 2 17.0132 18.8665 1 1 2 13 0 4
 3 5 11.7336 16.6722 0 1 2 13 0 4
 1 4 11.1471 12.6137 2 1 2 13 0 4
 1 4 11.6401 13.1602 2 1 2 13 0 4
 2 3 11.0803 12.6269 3 1 2 13 0 4
 2 4 11.2956 12.7878 3 1 1 13 1 4
 2 4 10.9599 12.3869 1 1 1 13 1 4
 1 3 11.5168 13.3193 1 1 1 13 1 4
 3 4 11.507 12.8143 0 1 1 13 1 4
 3 4 11.2531 12.8531 0 1 2 13 0 4
 1 4 11.9469 13.427 2 1 2 13 0 4
 1 5 11.4805 13.3869 1 1 1 13 1 4
 4 3 11.1204 13.9336 0 1 1 13 1 4
 2 3 11.1333 13.7869 3 1 2 13 0 4
 2 3 11.2402 12.9336 2 1 2 13 0 4
 2 4 11.2003 12.6802 2 1 1 13 1 4
 3 4 12.3201 13.7069 0 1 1 13 1 4
 3 3 11.3334 12.7335 0 1 1 13 1 4
 3 4 11.2532 12.2667 0 1 2 13 0 4
 1 4 12.467 14.5335 1 1 1 13 1 4
 1 2 11.7928 13.2059 2 1 2 13 0 4
 2 4 11.187 12.2405 3 1 1 13 1 4
 3 3 13.2932 15.0401 0 1 2 13 0 4
 1 3 16.1998 18.6534 2 2 2 13 0 4
 1 4 11.827 13.2802 3 2 2 13 0 4
 1 3 11.6933 12.9998 3 2 2 13 0 4
 2 5 10.9069 13.362 2 2 1 13 1 4
 1 4 11.2403 12.6413 2 2 2 13 0 4
 1 4 11.3866 12.5732 1 2 2 13 0 4
 1 3 11.4036 12.7534 3 2 2 13 0 4
 3 4 11.5387 12.5201 0 2 2 13 0 4
 2 4 12.8032 14.7468 2 2 1 13 1 4
 1 5 11.5067 12.3736 1 2 1 13 1 4
 3 3 12.2537 13.9203 0 2 1 13 1 4
 2 4 11.68 13.2268 2 2 1 13 1 4
 1 4 11.2267 13.44 2 2 2 13 0 4
 1 5 11.0919 11.9774 1 2 1 13 1 4
 1 5 12.1586 13.7853 1 2 2 13 0 4
 3 4 11.7602 13.3466 0 2 2 13 0 4
 1 4 11.8004 15.4268 2 2 1 13 1 4
 2 4 12.0402 13.7734 2 2 1 13 1 4
 3 5 11.4935 12.7867 0 2 2 13 0 4
 1 4 11.1578 12.371 1 2 2 13 0 4
 1 4 12.2553 13.4419 2 2 2 13 0 4
 2 3 11.64 15.2668 3 2 2 13 0 4
 1 3 12.6535 14.2266 1 2 1 13 1 4
 3 5 11.1504 12.8605 0 2 1 13 1 4
 2 3 11.8253 14.7717 3 2 1 13 1 4
 3 4 11.5066 12.7999 0 2 2 13 0 4
 3 5 11.4401 13.6534 0 2 1 13 1 4
 1 4 11.3461 12.4395 1 2 2 13 0 4
 1 4 13.4666 14.8398 3 2 1 13 1 4
 2 2 11.0667 13.9469 1 2 1 13 1 4
 2 3 11.8863 15.0199 1 2 1 13 1 4
 1 3 11.4268 12.6803 3 2 1 13 1 4
 2 2 10.867 12.1467 3 2 1 13 1 4
 3 5 11.4001 13.7734 0 2 1 13 1 4
 3 5 11.3868 12.5734 0 2 2 13 0 4
 1 4 11.3201 14.0803 3 2 1 13 1 4
 1 3 14.5602 17.0137 3 2 2 13 0 4
 3 5 11.2811 12.4409 0 2 1 13 1 4
 1 5 11.2933 13.0668 1 2 2 13 0 4
 2 2 11.2537 12.9336 3 2 2 13 0 4
 1 2 26.7337 36.3869 1 1 1 14 1 4
 1 3 23.5468 36.3472 3 1 2 14 0 4
 1 4 14.28 17.5076 3 1 2 14 0 4
 2 4 19.4403 25.6537 2 1 2 14 0 4
 1 4 13.7734 19.6936 3 1 1 14 1 4
 2 6 12.88 15.9201 3 1 1 14 1 4
 2 6 17.2398 18.4397 1 1 2 14 0 4
 2 6 11.0799 11.9332 2 1 1 14 1 4
 2 3 19.267 22.4671 2 1 2 14 0 4
 2 5 13.387 16.547 1 1 2 14 0 4
 2 3 14.6138 19.1603 1 1 1 14 1 4
 2 2 14.1599 21.5201 2 1 1 14 1 4
 2 5 13.7469 15.0668 2 1 2 14 0 4
 1 2 29.5328 33.3062 1 1 1 14 1 4
 3 3 12.6402 14.8269 0 1 1 14 1 4
 3 4 12.9941 18.7675 0 1 2 14 0 4
 2 6 12.6535 13.6403 3 1 1 14 1 4
 2 2 17.0933 26.0626 1 1 2 14 0 4
 3 2 15.56 18.827 0 1 2 14 0 4
 2 6 17.0933 18.4668 2 1 2 14 0 4
 2 6 11.8935 12.4935 2 1 2 14 0 4
 2 6 11.2002 11.827 3 1 2 14 0 4
 2 6 10.747 11.2001 3 1 1 14 1 4
 1 4 11.92 13.5332 1 1 1 14 1 4
 2 6 10.7985 11.3852 1 1 1 14 1 4
 3 5 11.5336 12.6538 0 1 1 14 1 4
 3 4 11.6933 13.3466 0 1 2 14 0 4
 1 3 14.5825 16.5119 2 1 2 14 0 4
 1 5 12.7335 15.667 1 1 1 14 1 4
 3 5 11.24 14.0946 0 1 1 14 1 4
 2 6 11.5465 11.9586 3 1 2 14 0 4
 2 6 10.8403 11.3871 2 1 2 14 0 4
 2 6 10.7202 11.0029 2 1 1 14 1 4
 3 6 13.0001 13.9468 0 1 1 14 1 4
 3 5 12.52 14.7868 0 1 1 14 1 4
 3 2 14.2135 18.5736 0 1 2 14 0 4
 2 3 11.6804 14.5869 1 1 1 14 1 4
 2 6 11.707 12.267 2 1 2 14 0 4
 2 6 12.5131 12.987 3 1 1 14 1 4
 3 4 11.9734 14.0932 0 1 2 14 0 4
 2 6 12.72 14.1336 2 2 2 14 0 4
 2 3 14.3468 18.6534 3 2 2 14 0 4
 2 6 12.8626 13.2065 3 2 2 14 0 4
 2 6 10.9468 11.28 2 2 1 14 1 4
 2 4 11.7599 14.5068 2 2 2 14 0 4
 2 6 11.3868 11.7334 1 2 2 14 0 4
 1 4 12.2929 14.9061 3 2 2 14 0 4
 3 4 12.2343 13.7409 0 2 2 14 0 4
 2 6 13.6134 13.9335 2 2 1 14 1 4
 2 6 11.5335 11.947 1 2 1 14 1 4
 3 6 11.36 12.3336 0 2 1 14 1 4
 2 3 11.3468 17.3735 2 2 1 14 1 4
 2 6 11.8933 12.64 2 2 2 14 0 4
 2 3 14.8132 19.2667 1 2 1 14 1 4
 1 4 12.6852 16.2936 1 2 2 14 0 4
 3 4 13.3873 15.44 0 2 2 14 0 4
 2 6 10.7466 11.0798 2 2 1 14 1 4
 2 6 11.2645 11.8755 2 2 1 14 1 4
 3 5 13.52 15.2853 0 2 2 14 0 4
 1 4 12.5315 13.5845 1 2 2 14 0 4
 1 4 13.3201 14.4132 2 2 2 14 0 4
 2 6 11.4008 12.3864 3 2 2 14 0 4
 1 3 11.9202 13.7071 1 2 1 14 1 4
 3 3 12.2268 13.3869 0 2 1 14 1 4
 2 6 11.4534 11.8536 3 2 1 14 1 4
 3 4 12.0136 14.3877 0 2 2 14 0 4
 3 4 11.9469 13.311 0 2 1 14 1 4
 2 6 11.2404 11.5469 1 2 2 14 0 4
 2 6 10.6538 10.9387 3 2 1 14 1 4
 2 6 12.7469 13.0402 1 2 1 14 1 4
 2 6 10.5467 10.8933 1 2 1 14 1 4
 2 6 10.7192 10.9324 3 2 1 14 1 4
 2 6 11.3601 11.6133 3 2 1 14 1 4
 3 6 11.4269 12.0269 0 2 1 14 1 4
 3 6 12.467 13.0136 0 2 2 14 0 4
 2 6 11.3733 11.8933 3 2 1 14 1 4
 2 6 13.4934 13.8001 3 2 2 14 0 4
 3 6 11.8269 12.2404 0 2 1 14 1 4
 1 4 11.4935 12.5068 1 2 2 14 0 4
 2 6 11.4131 11.8266 3 2 2 14 0 4
 1 4 14.4948 23.1466 1 1 1 15 1 4
 2 4 12.2799 15.2933 3 1 2 15 0 4
 2 5 12.0668 15.6268 3 1 2 15 0 4
 1 5 11.4267 14.9868 2 1 2 15 0 4
 2 2 14.3069 15.6535 3 1 1 15 1 4
 2 6 11.2798 12.0802 3 1 1 15 1 4
 1 5 12.4802 14.9865 1 1 2 15 0 4
 2 6 11.0534 11.6269 2 1 1 15 1 4
 1 5 11.9202 15.2802 2 1 2 15 0 4
 2 3 13.6938 15.134 1 1 2 15 0 4
 1 2 11.8801 14.9736 1 1 1 15 1 4
 2 2 10.9219 13.3233 2 1 1 15 1 4
 1 6 13.4535 14.043 2 1 2 15 0 4
 2 2 10.8669 12.3203 1 1 1 15 1 4
 3 3 13.2133 18.2135 0 1 1 15 1 4
 4 6 10.5733 10.9866 0 1 2 15 0 4
 2 6 10.685 11.0932 3 1 1 15 1 4
 1 5 12.0001 16.3866 1 1 2 15 0 4
 4 1 11.8933 13.6932 0 1 2 15 0 4
 2 3 10.6669 12.1092 2 1 2 15 0 4
 2 6 10.8669 11.507 2 1 2 15 0 4
 2 4 11.2472 13.3411 3 1 2 15 0 4
 1 4 12.4134 15.2934 3 1 1 15 1 4
 1 6 11.6642 12.1043 1 1 1 15 1 4
 2 6 11.2135 11.6535 1 1 1 15 1 4
 3 6 12.3731 13.1065 0 1 1 15 1 4
 3 6 11.7066 12.2756 0 1 2 15 0 4
 1 6 11.3601 13.7334 2 1 2 15 0 4
 1 4 11.9057 14.2652 1 1 1 15 1 4
 3 0 13.2089 13.9289 0 1 1 15 1 4
 1 4 11.424 14.2103 3 1 2 15 0 4
 2 6 10.6799 11.0799 2 1 2 15 0 4
 2 5 10.8399 12.9867 2 1 1 15 1 4
 3 5 11.6939 14.187 0 1 1 15 1 4
 3 6 11.554 12.1602 0 1 1 15 1 4
 3 6 12.4402 12.9599 0 1 2 15 0 4
 2 6 10.7762 11.3751 1 1 1 15 1 4
 2 6 10.6934 11.16 2 1 2 15 0 4
 2 6 11.3732 11.8798 3 1 1 15 1 4
 3 5 11.5707 15.8508 0 1 2 15 0 4
 2 4 11.16 14.8133 2 2 2 15 0 4
 2 6 10.8577 11.2823 3 2 2 15 0 4
 2 6 10.587 11.0733 3 2 2 15 0 4
 2 6 11.0803 12.9868 2 2 1 15 1 4
 2 6 10.7494 11.1868 2 2 2 15 0 4
 1 4 13.6798 15.6934 1 2 2 15 0 4
 2 6 12.8268 15.0014 3 2 2 15 0 4
 3 6 11.6669 15.7201 0 2 2 15 0 4
 2 6 14.7479 15.2534 2 2 1 15 1 4
 2 6 10.7711 11.4645 1 2 1 15 1 4
 3 6 12.147 12.6534 0 2 1 15 1 4
 2 6 10.8667 11.5735 2 2 1 15 1 4
 2 6 10.7588 11.4254 2 2 2 15 0 4
 2 5 13.1468 14.935 1 2 1 15 1 4
 2 6 11.0533 11.6802 1 2 2 15 0 4
 3 6 11.7601 12.4538 0 2 2 15 0 4
 2 6 11.0271 11.4404 2 2 1 15 1 4
 2 6 10.7333 11.8934 2 2 1 15 1 4
 4 6 12.4666 15.3198 0 2 2 15 0 4
 1 6 11.7581 12.1313 1 2 2 15 0 4
 1 6 11.5868 12.12 2 2 2 15 0 4
 2 6 10.8648 13.2808 3 2 2 15 0 4
 2 6 10.8282 11.3737 1 2 1 15 1 4
 4 0 8.5866 18.7999 0 2 1 15 1 4
 2 6 12.4001 12.9147 3 2 1 15 1 4
 3 6 11.6383 12.1981 0 2 2 15 0 4
 3 6 11.6535 12.2403 0 2 1 15 1 4
 1 6 12.7209 13.28 1 2 2 15 0 4
 2 6 14.6935 15.2621 3 2 1 15 1 4
 2 6 11.2802 11.5466 1 2 1 15 1 4
 2 6 10.7115 11.0048 1 2 1 15 1 4
 2 6 10.9603 11.2435 3 2 1 15 1 4
 2 6 10.7334 11.0535 3 2 1 15 1 4
 3 6 12.9066 14.7204 0 2 1 15 1 4
 4 6 15.5598 16.2135 0 2 2 15 0 4
 2 6 10.6669 11.2801 3 2 1 15 1 4
 2 6 11.32 11.5733 3 2 2 15 0 4
 4 6 10.9334 11.7203 0 2 1 15 1 4
 2 6 10.6801 10.9334 1 2 2 15 0 4
 2 6 10.6671 12.9603 3 2 2 15 0 4
 1 1 30.1335 5.24 1 1 1 16 1 4
 2 1 0.69344 5.24 3 1 2 16 0 4
 2 5 17.0668 21.8402 3 1 2 16 0 4
 1 5 15.5998 22.8663 2 1 2 16 0 4
 2 5 14.9468 18.8134 3 1 1 16 1 4
 1 5 14.6 17.5361 3 1 1 16 1 4
 2 3 17.1336 20.2136 1 1 2 16 0 4
 2 4 16.2402 19.1875 2 1 1 16 1 4
 2 5 15.4265 18.6132 2 1 2 16 0 4
 1 6 12.2 13.1069 1 1 2 16 0 4
 1 5 12.227 14.2402 1 1 1 16 1 4
 1 4 13.9603 17.5097 2 1 1 16 1 4
 1 5 12.2668 14.9202 2 1 2 16 0 4
 1 5 11.6801 15.5601 1 1 1 16 1 4
 3 6 12.003 14.2402 0 1 1 16 1 4
 3 6 11.5598 12.3069 0 1 2 16 0 4
 1 6 11.427 11.8936 3 1 1 16 1 4
 2 6 11.8878 12.7543 1 1 2 16 0 4
 4 6 11.3068 11.7469 0 1 2 16 0 4
 2 6 12.4401 13.0268 2 1 2 16 0 4
 1 6 11.6936 12.2802 2 1 2 16 0 4
 2 6 12.5862 15.2665 3 1 2 16 0 4
 2 6 11.4199 12.1134 3 1 1 16 1 4
 1 6 11.4003 12.6139 1 1 1 16 1 4
 2 6 14.4936 18.4669 1 1 1 16 1 4
 4 6 11.2803 11.5602 0 1 1 16 1 4
 3 6 11.6669 12.0001 0 1 2 16 0 4
 1 6 11.898 12.2579 2 1 2 16 0 4
 2 6 12.5336 13.1037 1 1 1 16 1 4
 4 6 11.3868 11.6267 0 1 1 16 1 4
 2 6 14.3066 15.5465 3 1 2 16 0 4
 2 6 13.0135 14.0835 2 1 2 16 0 4
 2 4 13.0537 14.2802 2 1 1 16 1 4
 4 4 16.7201 20.3602 0 1 1 16 1 4
 4 6 11.5735 11.8936 0 1 1 16 1 4
 3 6 12.1599 12.44 0 1 2 16 0 4
 2 6 12.6403 14.8055 1 1 1 16 1 4
 1 6 12.1736 12.4935 2 1 2 16 0 4
 1 6 12.1068 12.6402 3 1 1 16 1 4
 3 5 11.5603 14.3067 0 1 2 16 0 4
 1 6 12.3199 12.7465 2 2 2 16 0 4
 2 6 11.7863 12.5732 3 2 2 16 0 4
 1 6 11.5337 11.7736 3 2 2 16 0 4
 2 6 13.4135 14.0271 2 2 1 16 1 4
 2 6 11.64 12.067 2 2 2 16 0 4
 1 6 11.5867 11.8535 1 2 2 16 0 4
 1 6 11.718 12.0511 3 2 2 16 0 4
 3 6 11.6668 11.8668 0 2 2 16 0 4
 1 5 11.2694 13.4695 2 2 1 16 1 4
 1 5 11.5576 13.4376 1 2 1 16 1 4
 3 5 12.1116 16.5337 0 2 1 16 1 4
 1 6 11.4785 11.7586 2 2 1 16 1 4
 1 5 11.1867 13.0399 2 2 2 16 0 4
 1 5 11.4178 14.7245 1 2 1 16 1 4
 1 6 12.32 12.9333 1 2 2 16 0 4
 3 6 11.8154 12.6801 0 2 2 16 0 4
 2 6 12.3736 14.0401 2 2 1 16 1 4
 1 6 12.3065 13.9465 2 2 1 16 1 4
 3 6 12.1333 12.8802 0 2 2 16 0 4
 1 5 11.8269 14.1202 1 2 2 16 0 4
 1 6 11.6402 11.9066 2 2 2 16 0 4
 2 6 13.0642 13.3174 3 2 2 16 0 4
 2 4 12.7519 15.8854 1 2 1 16 1 4
 3 6 12.4936 12.8403 0 2 1 16 1 4
 1 6 11.4399 11.6802 3 2 1 16 1 4
 3 6 11.4669 12.0138 0 2 2 16 0 4
 3 6 11.9186 12.252 0 2 1 16 1 4
 2 6 12.8399 14.0668 1 2 2 16 0 4
 2 5 12.9869 15.7602 3 2 1 16 1 4
 1 6 11.6 11.8533 1 2 1 16 1 4
 1 4 12.1465 14.3865 1 2 1 16 1 4
 1 6 11.52 11.8937 3 2 1 16 1 4
 1 6 11.4287 11.7867 3 2 1 16 1 4
 3 5 12.2398 15.2665 0 2 1 16 1 4
 3 5 11.5734 14.7466 0 2 2 16 0 4
 2 4 11.8034 14.8433 3 2 1 16 1 4
 1 6 11.7845 14.1711 3 2 2 16 0 4
 3 5 11.5198 12.5599 0 2 1 16 1 4
 1 6 11.4799 11.7865 1 2 2 16 0 4
 1 6 11.6001 12.0535 3 2 2 16 0 4
 1 3 13.5197 33.2266 1 1 1 1 0 5
 1 2 13.5197 25.6132 3 1 2 1 2 5
 2 6 11.3656 12.619 3 1 2 1 2 5
 1 4 12.0797 14.293 2 1 2 1 2 5
 1 4 15.377 18.5504 3 1 1 1 0 5
 2 6 11.6855 12.8593 3 1 1 1 0 5
 1 4 14.0785 17.1718 1 1 2 1 2 5
 2 4 12.4398 15.4664 2 1 1 1 0 5
 1 4 13.4532 15.6264 2 1 2 1 2 5
 1 3 14.2798 16.8665 1 1 2 1 2 5
 1 5 12.4798 13.9866 1 1 1 1 0 5
 1 3 11.5465 13.6131 2 1 1 1 0 5
 1 2 13.2131 15.1331 2 1 2 1 2 5
 1 6 11.0798 11.7332 1 1 1 1 0 5
 3 4 11.3332 12.5065 0 1 1 1 0 5
 3 4 11.5864 13.1198 0 1 2 1 2 5
 2 4 12.2791 14.7592 3 1 1 1 0 5
 1 5 11.9467 13.773 1 1 2 1 2 5
 4 4 14.8131 16.5332 0 1 2 1 2 5
 1 4 15.331 17.5978 2 1 2 1 2 5
 1 6 12.1846 13.5447 2 1 2 1 2 5
 1 6 11.5688 12.4219 3 1 2 1 2 5
 1 5 11.2398 12.5464 3 1 1 1 0 5
 1 6 11.3332 11.8532 1 1 1 1 0 5
 1 6 12.5064 13.7463 1 1 1 1 0 5
 3 6 12.1198 12.5465 0 1 1 1 0 5
 3 6 11.2526 12.0519 0 1 2 1 2 5
 1 5 11.4515 16.7349 2 1 2 1 2 5
 1 5 11.6531 13.1465 1 1 1 1 0 5
 3 6 11.3066 11.72 0 1 1 1 0 5
 2 5 10.8264 12.5999 3 1 2 1 2 5
 1 4 12.1063 14.6664 2 1 2 1 2 5
 1 6 11.2532 11.8932 2 1 1 1 0 5
 3 5 12.4256 13.9185 0 1 1 1 0 5
 3 6 11.2799 12.0531 0 1 1 1 0 5
 3 6 11.3062 11.8399 0 1 2 1 2 5
 1 6 11.6777 12.3711 1 1 1 1 0 5
 1 6 12.2131 12.5065 2 1 2 1 2 5
 2 3 12.7608 16.7875 3 1 1 1 0 5
 3 6 11.3466 11.9596 0 1 2 1 2 5
 1 6 12.3997 13.0531 2 2 2 1 2 5
 2 4 11.0132 12.5598 3 2 2 1 2 5
 1 5 11.1997 14.8398 3 2 2 1 2 5
 2 5 10.9598 12.2932 2 2 1 1 0 5
 1 6 11.5863 12.2797 2 2 2 1 2 5
 1 5 11.2132 12.1866 1 2 2 1 2 5
 2 5 10.7187 11.9725 3 2 2 1 2 5
 3 6 11.9052 13.0519 0 2 2 1 2 5
 1 6 11.8574 12.1511 2 2 1 1 0 5
 2 4 11.053 12.5464 1 2 1 1 0 5
 3 6 11.2927 11.9324 0 2 1 1 0 5
 1 6 11.2665 12.6532 2 2 1 1 0 5
 1 6 11.3064 11.8798 2 2 2 1 2 5
 1 6 11.6665 12.4532 1 2 1 1 0 5
 1 6 11.6665 12.4131 1 2 2 1 2 5
 3 6 12.2912 12.6646 0 2 2 1 2 5
 1 2 16.1197 17.8398 2 2 1 1 0 5
 1 5 11.5652 13.0718 2 2 1 1 0 5
 3 6 11.3199 11.8666 0 2 2 1 2 5
 1 6 11.1865 12.0265 1 2 2 1 2 5
 2 4 10.7598 11.7867 2 2 2 1 2 5
 2 5 10.7332 12.1865 3 2 2 1 2 5
 1 6 11.9598 12.5865 1 2 1 1 0 5
 3 4 11.48 12.9333 0 2 1 1 0 5
 1 6 11.4797 11.8799 3 2 1 1 0 5
 3 6 11.1333 11.6532 0 2 2 1 2 5
 3 6 11.4665 11.9332 0 2 1 1 0 5
 1 6 11.7465 12.0132 1 2 2 1 2 5
 2 6 10.9064 11.3198 3 2 1 1 0 5
 1 6 11.1998 11.4531 1 2 1 1 0 5
 1 3 12.3065 14.2533 1 2 1 1 0 5
 1 3 11.573 14.7864 3 2 1 1 0 5
 1 3 11.1732 12.7332 3 2 1 1 0 5
 3 4 11.333 12.5067 0 2 1 1 0 5
 3 6 11.1732 11.8131 0 2 2 1 2 5
 1 5 11.1998 12.1065 3 2 1 1 0 5
 1 6 11.6652 11.9588 3 2 2 1 2 5
 3 6 11.3064 13.4663 0 2 1 1 0 5
 1 6 11.1332 11.7066 1 2 2 1 2 5
 1 3 11.0398 12.5999 3 2 2 1 2 5
 2 5 13.7598 17.6265 1 1 1 2 0 5
 2 5 14.5997 17.3331 3 1 2 2 2 5
 2 4 13.3856 17.3989 3 1 2 2 2 5
 1 3 19.8132 21.7466 2 1 2 2 2 5
 2 5 12.0531 13.7197 3 1 1 2 0 5
 2 6 12.3954 14.0888 3 1 1 2 0 5
 1 5 12.2326 15.7259 1 1 2 2 2 5
 2 6 12.6665 14.1064 2 1 1 2 0 5
 2 5 11.1465 12.7733 2 1 2 2 2 5
 1 4 17.3064 19.9998 1 1 2 2 2 5
 2 5 14.2532 15.8532 1 1 1 2 0 5
 1 6 11.7995 13.2395 2 1 1 2 0 5
 2 5 16.1727 17.9461 2 1 2 2 2 5
 1 4 14.1997 16.4665 1 1 1 2 0 5
 4 3 12.1196 16.3067 0 1 1 2 0 5
 3 5 18.0532 20.5465 0 1 2 2 2 5
 2 4 13.4238 15.4104 3 1 1 2 0 5
 1 5 12.0397 14.813 1 1 2 2 2 5
 3 6 11.6242 14.0242 0 1 2 2 2 5
 2 5 13.8665 16.2665 2 1 2 2 2 5
 2 5 12.9841 15.2375 2 1 2 2 2 5
 1 5 13.1199 14.7064 3 1 2 2 2 5
 1 6 11.8132 12.8133 3 1 1 2 0 5
 1 5 12.7576 14.7444 1 1 1 2 0 5
 2 4 11.8 13.4533 1 1 1 2 0 5
 3 6 12.5199 15.0132 0 1 1 2 0 5
 3 5 12.4666 16.2 0 1 2 2 2 5
 2 5 12.759 15.199 2 1 2 2 2 5
 1 5 13.4529 15.6662 1 1 1 2 0 5
 4 4 11.6985 14.0053 0 1 1 2 0 5
 1 6 12.3332 13.4132 3 1 2 2 2 5
 2 4 11.7779 13.9646 2 1 2 2 2 5
 2 6 12.3597 15.2931 2 1 1 2 0 5
 4 5 12.0399 13.9865 0 1 1 2 0 5
 4 5 11.8266 13.9732 0 1 1 2 0 5
 3 4 18.5733 22.0265 0 1 2 2 2 5
 2 4 11.1865 13.9198 1 1 1 2 0 5
 2 5 12.1066 14.5199 2 1 2 2 2 5
 2 6 11.5599 13.9597 3 1 1 2 0 5
 3 5 11.4799 13.4532 0 1 2 2 2 5
 1 4 14.5599 16.3865 2 2 2 2 2 5
 2 6 11.1731 13.1998 3 2 2 2 2 5
 2 5 11.5865 15.0532 3 2 2 2 2 5
 2 5 12.3997 14.7331 2 2 1 2 0 5
 2 4 13.4936 16.2132 2 2 2 2 2 5
 1 5 12.7732 15.7198 1 2 2 2 2 5
 1 4 15.504 18.6508 3 2 2 2 2 5
 3 5 11.933 13.6664 0 2 2 2 2 5
 2 4 12.7197 15.4798 2 2 1 2 0 5
 2 5 14.1864 15.9597 1 2 1 2 0 5
 3 5 11.6132 13.2265 0 2 1 2 0 5
 2 4 18.44 20.2799 2 2 1 2 0 5
 1 4 13.5064 15.6532 2 2 2 2 2 5
 1 5 11.8266 14.4132 1 2 1 2 0 5
 1 4 12.9836 15.0503 1 2 2 2 2 5
 4 5 11.9864 14.7198 0 2 2 2 2 5
 2 6 13.1173 14.3573 2 2 1 2 0 5
 2 4 13.2385 17.8386 2 2 1 2 0 5
 3 4 12.5733 16.6399 0 2 2 2 2 5
 1 4 13.2665 16.8531 1 2 2 2 2 5
 2 3 12.3065 14.9465 2 2 2 2 2 5
 2 3 11.7199 14.1599 3 2 2 2 2 5
 1 4 11.5332 14.0665 1 2 1 2 0 5
 3 5 12.7329 15.9861 0 2 1 2 0 5
 2 3 11.9768 14.8835 3 2 1 2 0 5
 3 4 11.9864 13.9864 0 2 2 2 2 5
 3 4 12.7198 16.8398 0 2 1 2 0 5
 1 6 11.6532 14.5067 1 2 2 2 2 5
 2 5 12.3331 15.8132 3 2 1 2 0 5
 2 5 13.0399 17.3465 1 2 1 2 0 5
 2 5 12.9576 15.5842 1 2 1 2 0 5
 2 5 11.5218 13.322 3 2 1 2 0 5
 2 5 12.8531 14.7864 3 2 1 2 0 5
 3 5 15.2667 17.6133 0 2 1 2 0 5
 3 5 12.8262 14.4129 0 2 2 2 2 5
 2 6 12.4665 14.4132 3 2 1 2 0 5
 2 5 15.5597 17.6131 3 2 2 2 2 5
 3 4 13.3597 15.2398 0 2 1 2 0 5
 2 5 14.1333 16.3466 1 2 2 2 2 5
 2 4 14.2799 15.8533 3 2 2 2 2 5
 2 5 14.4266 28.6132 1 1 1 3 0 5
 1 5 20.6265 25.1199 3 1 2 3 2 5
 2 4 12.0798 14.3465 3 1 2 3 2 5
 2 4 17.7164 19.7964 2 1 2 3 2 5
 2 3 12.2457 15.5391 3 1 1 3 0 5
 1 5 12.0253 14.4786 3 1 1 3 0 5
 1 3 15.5828 17.6895 1 1 2 3 2 5
 1 5 11.5188 13.7722 2 1 1 3 0 5
 2 4 11.8665 13.8531 2 1 2 3 2 5
 1 4 21.733 25.9597 1 1 2 3 2 5
 2 1 11.5588 18.8522 1 1 1 3 0 5
 2 6 11.8667 15.5734 2 1 1 3 0 5
 2 5 11.1466 14.1466 2 1 2 3 2 5
 1 5 12.2531 16.4796 1 1 1 3 0 5
 3 4 14.0665 16.4398 0 1 1 3 0 5
 4 4 11.8705 13.6838 0 1 2 3 2 5
 1 5 13.7332 15.52 3 1 1 3 0 5
 2 4 11.0665 14.3466 1 1 2 3 2 5
 4 4 12.0397 15.3864 0 1 2 3 2 5
 1 5 11.5732 14.7065 2 1 2 3 2 5
 1 5 12.8797 15.413 2 1 2 3 2 5
 2 4 29.1465 30.9064 3 1 2 3 2 5
 1 5 13.0266 15.1864 3 1 1 3 0 5
 1 4 11.6398 13.1333 1 1 1 3 0 5
 1 5 12.5066 16.9732 1 1 1 3 0 5
 3 5 22.1999 26.1199 0 1 1 3 0 5
 4 5 22.0533 23.3199 0 1 2 3 2 5
 1 4 14.0933 15.9733 2 1 2 3 2 5
 2 4 16.9464 21.5331 1 1 1 3 0 5
 4 4 12.5275 15.9543 0 1 1 3 0 5
 2 5 12.8531 14.7731 3 1 2 3 2 5
 2 4 13.5198 15.1198 2 1 2 3 2 5
 2 5 11.8778 14.0912 2 1 1 3 0 5
 4 5 10.9998 12.8932 0 1 1 3 0 5
 4 3 17.4127 19.2127 0 1 1 3 0 5
 3 4 13.0666 15.4133 0 1 2 3 2 5
 2 4 15.2904 17.7838 1 1 1 3 0 5
 2 4 14.6399 17.1866 2 1 2 3 2 5
 2 4 11.8266 13.0666 3 1 1 3 0 5
 3 4 14.0531 16.6397 0 1 2 3 2 5
 2 4 12.773 16.3331 2 2 2 3 2 5
 1 5 16.08 19.6399 3 2 2 3 2 5
 2 1 21.9598 24.973 3 2 2 3 2 5
 2 4 20.2777 21.4778 2 2 1 3 0 5
 1 3 14.423 16.1163 2 2 2 3 2 5
 2 2 11.3998 12.5331 1 2 2 3 2 5
 1 3 18.5999 21.3333 3 2 2 3 2 5
 3 4 13.3732 15.5199 0 2 2 3 2 5
 2 4 11.3591 12.9592 2 2 1 3 0 5
 2 4 11.5198 13.0932 1 2 1 3 0 5
 4 4 17.2266 20.9198 0 2 1 3 0 5
 2 4 11.1867 18.3199 2 2 1 3 0 5
 2 4 13.3067 14.8532 2 2 2 3 2 5
 2 5 11.7198 16.0264 1 2 1 3 0 5
 1 4 11.864 13.9705 1 2 2 3 2 5
 3 3 11.9465 13.4131 0 2 2 3 2 5
 2 4 13.28 21.36 2 2 1 3 0 5
 2 4 20.3331 22.1466 2 2 1 3 0 5
 3 4 15.2665 17.8265 0 2 2 3 2 5
 1 4 12.3332 13.9999 1 2 2 3 2 5
 1 3 12.3332 13.5865 2 2 2 3 2 5
 2 2 13.5599 16.2 3 2 2 3 2 5
 2 2 11.3999 15.32 1 2 1 3 0 5
 4 4 15.6977 18.4445 0 2 1 3 0 5
 2 4 14.3866 16.0265 3 2 1 3 0 5
 3 4 11.7165 13.1566 0 2 2 3 2 5
 4 5 12.3867 13.8933 0 2 1 3 0 5
 2 5 11.2664 13.6665 1 2 2 3 2 5
 2 5 11.5837 13.6371 3 2 1 3 0 5
 2 5 11.1866 12.5197 1 2 1 3 0 5
 2 5 11.1596 12.4662 1 2 1 3 0 5
 2 5 11.8131 13.7597 3 2 1 3 0 5
 2 5 14.7864 16.9465 3 2 1 3 0 5
 4 5 12.0262 14.213 0 2 1 3 0 5
 3 4 11.9076 13.4142 0 2 2 3 2 5
 2 5 14.3199 16.36 3 2 1 3 0 5
 2 2 10.7597 11.8265 3 2 2 3 2 5
 4 4 12.3439 13.2639 0 2 1 3 0 5
 1 3 12.3331 14.2132 1 2 2 3 2 5
 2 5 10.7711 12.7445 3 2 2 3 2 5
 2 5 14.3997 21.0132 1 1 1 4 0 5
 2 4 12.3037 15.9837 3 1 2 4 2 5
 2 3 12.4665 17.7733 3 1 2 4 2 5
 2 4 12.4531 19.2931 2 1 2 4 2 5
 1 4 12.7731 15.9197 3 1 1 4 0 5
 2 5 12.4397 15.6664 3 1 1 4 0 5
 2 4 14.0798 18.5864 1 1 2 4 2 5
 2 3 15.1998 19.6132 2 1 1 4 0 5
 1 6 12.8663 13.6797 2 1 2 4 2 5
 2 2 11.5064 15.0532 1 1 2 4 2 5
 2 4 13.0532 16.1598 1 1 1 4 0 5
 2 6 13.9331 15.8131 2 1 1 4 0 5
 2 5 10.9864 12.013 2 1 2 4 2 5
 1 4 16.8398 19.4798 1 1 1 4 0 5
 3 5 11.7331 14.1066 0 1 1 4 0 5
 4 4 19.4799 22.1065 0 1 2 4 2 5
 2 6 10.773 11.4931 3 1 1 4 0 5
 2 6 11.1997 11.6798 1 1 2 4 2 5
 4 6 13.1597 14.0931 0 1 2 4 2 5
 2 6 10.8664 14.7598 2 1 2 4 2 5
 2 6 10.653 11.1065 2 1 2 4 2 5
 2 4 11.0265 16.2532 3 1 2 4 2 5
 2 6 10.8798 13.1065 3 1 1 4 0 5
 1 1 12.0664 14.6397 1 1 1 4 0 5
 1 3 11.4397 14.4264 1 1 1 4 0 5
 4 3 11.5064 14.4264 0 1 1 4 0 5
 4 4 11.2525 13.7993 0 1 2 4 2 5
 2 6 11.0931 13.2263 2 1 2 4 2 5
 1 3 11.9197 16.9196 1 1 1 4 0 5
 4 4 11.493 16.0798 0 1 1 4 0 5
 2 4 11.7198 14.7064 3 1 2 4 2 5
 2 4 13.2399 15.7065 2 1 2 4 2 5
 2 1 12.533 14.0263 2 1 1 4 0 5
 3 4 14.1597 16.7865 0 1 1 4 0 5
 4 4 10.0931 14.9464 0 1 1 4 0 5
 3 1 16.5599 19.2 0 1 2 4 2 5
 2 4 14.1863 16.9866 1 1 1 4 0 5
 1 3 12.1731 15.0932 2 1 2 4 2 5
 1 4 13.2531 16.6797 3 1 1 4 0 5
 3 4 12.4399 14.3198 0 1 2 4 2 5
 1 4 14.8531 17.8531 2 2 2 4 2 5
 2 6 12.5731 15.5065 3 2 2 4 2 5
 2 2 12.5599 14.2932 3 2 2 4 2 5
 1 1 14.973 16.3463 2 2 1 4 0 5
 2 2 16.8532 19.2533 2 2 2 4 2 5
 2 2 14.48 18.4398 1 2 2 4 2 5
 1 4 12.333 14.7464 3 2 2 4 2 5
 3 4 13.7861 17.5195 0 2 2 4 2 5
 2 6 12.813 14.0264 2 2 1 4 0 5
 1 5 11.4129 13.6264 1 2 1 4 0 5
 3 6 11.5866 12.4131 0 2 1 4 0 5
 1 4 16.5465 22.0265 2 2 1 4 0 5
 2 4 11.3464 13.9197 2 2 2 4 2 5
 1 4 12.6398 15.6799 1 2 1 4 0 5
 1 3 14.3597 17.3732 1 2 2 4 2 5
 4 1 20.7597 23.3598 0 2 2 4 2 5
 1 6 12.653 14.293 2 2 1 4 0 5
 2 1 13.4264 14.9597 2 2 1 4 0 5
 3 4 15.5596 18.6397 0 2 2 4 2 5
 1 2 13.0797 14.5731 1 2 2 4 2 5
 2 1 12.6531 14.1865 2 2 2 4 2 5
 2 1 12.1063 13.9997 3 2 2 4 2 5
 1 4 12.7465 14.7998 1 2 1 4 0 5
 3 5 12.9195 14.6929 0 2 1 4 0 5
 1 6 12.0799 13.6132 3 2 1 4 0 5
 4 4 12.4529 14.3862 0 2 2 4 2 5
 3 4 13.0932 15.3865 0 2 1 4 0 5
 2 3 11.1598 17.1198 1 2 2 4 2 5
 2 3 13.5731 16.5731 3 2 1 4 0 5
 2 4 13.1333 15.0667 1 2 1 4 0 5
 1 6 13.093 14.4397 1 2 1 4 0 5
 1 5 11.7999 13.4533 3 2 1 4 0 5
 1 4 12.8132 14.6397 3 2 1 4 0 5
 3 4 12.2398 14.5465 0 2 1 4 0 5
 3 6 11.1998 11.9865 0 2 2 4 2 5
 2 4 12.7465 14.5599 3 2 1 4 0 5
 2 2 13.3332 15.4399 3 2 2 4 2 5
 4 4 11.2265 13.9332 0 2 1 4 0 5
 2 4 12.8647 14.5314 1 2 2 4 2 5
 2 4 12.4929 14.2531 3 2 2 4 2 5
 2 3 17.9069 22.5338 1 1 1 5 0 5
 2 6 26.3337 31.1125 3 1 2 5 2 5
 2 5 12.8803 15.3205 3 1 2 5 2 5
 1 5 12.7734 15.267 2 1 2 5 2 5
 1 6 12.32 13.0933 3 1 1 5 0 5
 2 6 12.1201 13.627 3 1 1 5 0 5
 1 6 12.1202 12.9068 1 1 2 5 2 5
 1 6 16.2534 17.2798 2 1 1 5 0 5
 1 5 15.5734 19.5601 2 1 2 5 2 5
 2 6 9.0266 13.6535 1 1 2 5 2 5
 1 6 15.0404 16.107 1 1 1 5 0 5
 1 6 13.1108 13.627 2 1 1 5 0 5
 1 6 12.5035 12.9486 2 1 2 5 2 5
 2 6 13.0007 14.003 1 1 1 5 0 5
 3 6 12.9441 13.944 0 1 1 5 0 5
 3 6 11.966 12.8266 0 1 2 5 2 5
 1 6 12.2137 12.8801 3 1 1 5 0 5
 2 6 12.1468 13.1009 1 1 2 5 2 5
 4 3 13.2135 16.1601 0 1 2 5 2 5
 2 3 12.1795 15.0962 2 1 2 5 2 5
 1 5 11.5833 13.5167 2 1 2 5 2 5
 2 6 11.2005 13.1068 3 1 2 5 2 5
 2 3 15.2269 17.9203 3 1 1 5 0 5
 1 5 11.867 13.9069 1 1 1 5 0 5
 1 5 11.8003 13.3068 1 1 1 5 0 5
 3 5 12.1334 14.1998 0 1 1 5 0 5
 3 4 14.9998 19.0535 0 1 2 5 2 5
 1 4 13.5117 14.9091 2 1 2 5 2 5
 2 4 16.9071 20.2671 1 1 1 5 0 5
 4 4 15.7871 16.8269 0 1 1 5 0 5
 1 5 11.3743 12.9873 3 1 2 5 2 5
 2 5 10.8534 14.8269 2 1 2 5 2 5
 2 5 12.4137 13.508 2 1 1 5 0 5
 3 4 11.4138 12.9106 0 1 1 5 0 5
 3 4 15.2402 17.6003 0 1 1 5 0 5
 3 5 11.5069 12.7892 0 1 2 5 2 5
 2 6 13.6806 17.9605 1 1 1 5 0 5
 1 6 16.6936 17.2272 2 1 2 5 2 5
 2 6 12.0531 12.9465 3 1 1 5 0 5
 3 6 12.2375 12.9173 0 1 2 5 2 5
 2 5 12.3736 15.1737 2 2 2 5 2 5
 2 6 11.3602 12.0535 3 2 2 5 2 5
 2 5 12.6754 13.5688 3 2 2 5 2 5
 2 6 10.7871 11.6002 2 2 1 5 0 5
 2 6 10.6269 11.2803 2 2 2 5 2 5
 1 6 13.0868 14.0496 1 2 2 5 2 5
 2 6 10.6272 11.107 3 2 2 5 2 5
 3 6 11.4799 11.9772 0 2 2 5 2 5
 2 5 12.7204 14.1883 2 2 1 5 0 5
 1 6 11.3867 12.48 1 2 1 5 0 5
 3 5 13.1869 14.226 0 2 1 5 0 5
 2 6 10.7333 11.3868 2 2 1 5 0 5
 2 5 12.6936 14.3867 2 2 2 5 2 5
 1 5 13.4132 14.5601 1 2 1 5 0 5
 2 6 10.6666 11.4801 1 2 2 5 2 5
 3 6 11.5108 12.1507 0 2 2 5 2 5
 2 6 12.08 12.7201 2 2 1 5 0 5
 2 6 10.52 11.0534 2 2 1 5 0 5
 3 6 11.6794 12.2395 0 2 2 5 2 5
 1 6 11.9999 12.2669 1 2 2 5 2 5
 1 6 12.4133 12.8402 2 2 2 5 2 5
 2 6 10.8672 11.3964 3 2 2 5 2 5
 2 6 10.8257 11.4792 1 2 1 5 0 5
 3 6 11.0668 11.5601 0 2 1 5 0 5
 2 6 11.8001 12.9468 3 2 1 5 0 5
 3 6 12.4006 12.8533 0 2 2 5 2 5
 3 6 11.4143 12.3867 0 2 1 5 0 5
 2 0 13.4002 15.3758 1 2 2 5 2 5
 2 4 11.1203 12.1338 3 2 1 5 0 5
 2 4 12.3335 13.8403 1 2 1 5 0 5
 1 6 11.2402 11.9806 1 2 1 5 0 5
 2 6 10.7341 11.307 3 2 1 5 0 5
 2 6 11.9757 13.3063 3 2 1 5 0 5
 4 6 10.7333 11.2934 0 2 1 5 0 5
 3 6 13.0306 13.7837 0 2 2 5 2 5
 2 6 10.6269 11.9071 3 2 1 5 0 5
 2 6 11.4935 12.2014 3 2 2 5 2 5
 3 3 12.507 15.1469 0 2 1 5 0 5
 2 6 10.8401 11.5735 1 2 2 5 2 5
 2 6 10.7601 11.707 3 2 2 5 2 5
 2 5 17.2801 23.364 1 1 1 6 0 5
 2 4 15.3468 27.0401 3 1 2 6 2 5
 2 6 13.0534 14.4003 3 1 2 6 2 5
 2 4 16.8136 20.8535 2 1 2 6 2 5
 1 5 14.6268 17.9391 3 1 1 6 0 5
 2 6 11.3201 12.0136 3 1 1 6 0 5
 2 3 11.8802 14.1203 1 1 2 6 2 5
 2 6 10.8269 11.4535 2 1 1 6 0 5
 1 4 12.1552 14.2622 2 1 2 6 2 5
 1 5 15.2401 17.2269 1 1 2 6 2 5
 1 4 13.0111 16.1602 1 1 1 6 0 5
 2 6 11.0801 11.6401 2 1 1 6 0 5
 1 5 12.2536 14.4004 2 1 2 6 2 5
 1 5 11.6266 13.9069 1 1 1 6 0 5
 3 5 11.8002 13.3469 0 1 1 6 0 5
 3 5 11.8537 13.4306 0 1 2 6 2 5
 2 6 11.1363 11.547 3 1 1 6 0 5
 2 5 10.9868 12.2798 1 1 2 6 2 5
 3 5 12.0139 13.3203 0 1 2 6 2 5
 2 6 10.9336 11.6001 2 1 2 6 2 5
 1 5 11.827 12.9469 2 1 2 6 2 5
 2 5 10.9529 12.4535 3 1 2 6 2 5
 2 6 10.7868 11.2689 3 1 1 6 0 5
 1 5 11.8136 12.9737 1 1 1 6 0 5
 2 6 10.8932 11.3066 1 1 1 6 0 5
 3 5 12.7471 13.7735 0 1 1 6 0 5
 3 4 12.8537 14.3336 0 1 2 6 2 5
 1 5 11.7572 13.3306 2 1 2 6 2 5
 1 6 11.6668 NaN 1 1 1 6 0 5
 3 4 13.2401 16.1201 0 1 1 6 0 5
 2 6 10.8937 11.3737 3 1 2 6 2 5
 2 6 10.6617 11.1683 2 1 2 6 2 5
 2 6 10.8231 11.1963 2 1 1 6 0 5
 3 5 11.4803 12.6272 0 1 1 6 0 5
 3 5 11.6 13.3341 0 1 1 6 0 5
 3 5 11.5335 15.2671 0 1 2 6 2 5
 2 6 11.0803 11.4936 1 1 1 6 0 5
 2 4 11.6249 14.5715 2 1 2 6 2 5
 2 6 10.494 10.987 3 1 1 6 0 5
 3 6 11.814 12.4136 0 1 2 6 2 5
 2 6 10.9065 11.3998 2 2 2 6 2 5
 2 6 10.7393 11.2327 3 2 2 6 2 5
 1 5 12.4267 14.5199 3 2 2 6 2 5
 2 5 12.0261 13.3513 2 2 1 6 0 5
 2 6 10.7602 11.4136 2 2 2 6 2 5
 2 3 13.9469 16.2403 1 2 2 6 2 5
 2 6 11.1469 12.0268 3 2 2 6 2 5
 3 5 12.3069 14.307 0 2 2 6 2 5
 2 6 11.1534 11.7404 2 2 1 6 0 5
 2 6 12.3869 13.1869 1 2 1 6 0 5
 3 6 12.1466 12.8133 0 2 1 6 0 5
 2 6 11.1335 11.7068 2 2 1 6 0 5
 1 3 14.6188 17.1333 2 2 2 6 2 5
 1 5 11.7736 13.1467 1 2 1 6 0 5
 2 6 11.0132 11.5332 1 2 2 6 2 5
 3 5 11.8004 12.8932 0 2 2 6 2 5
 2 6 11.239 12.1327 2 2 1 6 0 5
 2 6 10.9602 11.6534 2 2 1 6 0 5
 3 5 12.1202 13.1071 0 2 2 6 2 5
 1 4 12.8144 14.7188 1 2 2 6 2 5
 1 5 12.9068 13.8803 2 2 2 6 2 5
 2 6 10.8004 11.227 3 2 2 6 2 5
 2 3 11.0134 12.8802 1 2 1 6 0 5
 3 3 11.5869 14.5389 0 2 1 6 0 5
 2 6 13.4669 14.2138 3 2 1 6 0 5
 3 4 11.6134 14.3735 0 2 2 6 2 5
 3 5 11.3068 13.0666 0 2 1 6 0 5
 2 6 NaN 11.4798 1 2 2 6 2 5
 2 6 12.2984 12.8052 3 2 1 6 0 5
 2 6 10.7732 11.2852 1 2 1 6 0 5
 2 6 11.5199 12.0536 1 2 1 6 0 5
 2 6 10.8472 11.6269 3 2 1 6 0 5
 2 6 10.8138 11.2333 3 2 1 6 0 5
 3 5 12.0003 13.6404 0 2 1 6 0 5
 3 5 11.7199 12.9333 0 2 2 6 2 5
 2 6 10.5419 10.9734 3 2 1 6 0 5
 2 4 11.4404 13.0539 3 2 2 6 2 5
 3 4 13.3601 14.7068 0 2 1 6 0 5
 2 6 10.5733 11.0135 1 2 2 6 2 5
 2 6 10.6666 11.0133 3 2 2 6 2 5
 1 4 16.4562 21.7653 1 1 1 7 0 5
 2 5 13.9254 16.9872 3 1 2 7 2 5
 2 4 15.9068 19.271 3 1 2 7 2 5
 1 3 18.7337 21.2938 2 1 2 7 2 5
 1 3 23.5991 27.7086 3 1 1 7 0 5
 2 5 12.5736 18.9406 3 1 1 7 0 5
 1 4 15.1596 17.7328 1 1 2 7 2 5
 2 5 11.0616 14.3952 2 1 1 7 0 5
 2 4 13.8668 16.2 2 1 2 7 2 5
 2 5 13.9333 19.1867 1 1 2 7 2 5
 2 3 14.8797 17.4465 1 1 1 7 0 5
 2 5 11.1334 15.667 2 1 1 7 0 5
 2 5 10.9334 12.0532 2 1 2 7 2 5
 1 4 27.2804 29.4538 1 1 1 7 0 5
 4 3 24.6404 26.1003 0 1 1 7 0 5
 3 4 13.2536 14.2403 0 1 2 7 2 5
 2 6 11.2026 12.1998 3 1 1 7 0 5
 2 3 21.84 23.4935 1 1 2 7 2 5
 3 4 13.0532 15.2799 0 1 2 7 2 5
 2 5 10.8263 13.3333 2 1 2 7 2 5
 2 5 10.787 11.627 2 1 2 7 2 5
 2 4 19.3202 21.2686 3 1 2 7 2 5
 2 6 11.2668 11.9203 3 1 1 7 0 5
 2 3 19.7617 22.1738 1 1 1 7 0 5
 1 5 12.4961 15.9866 1 1 1 7 0 5
 3 5 13.4186 15.9737 0 1 1 7 0 5
 3 4 11.92 13.2401 0 1 2 7 2 5
 2 5 11.2135 12.2331 2 1 2 7 2 5
 1 5 12.2455 13.072 1 1 1 7 0 5
 3 5 12.987 14.9603 0 1 1 7 0 5
 2 5 10.5795 11.5127 3 1 2 7 2 5
 2 5 11.9735 15.1738 2 1 2 7 2 5
 2 6 11.1296 11.6762 2 1 1 7 0 5
 3 5 12.027 13.4934 0 1 1 7 0 5
 3 5 12.2404 13.3868 0 1 1 7 0 5
 3 5 11.9468 12.757 0 1 2 7 2 5
 2 5 11.7203 16.4136 1 1 1 7 0 5
 2 5 11.2851 12.3866 2 1 2 7 2 5
 2 5 10.9057 12.0659 3 1 1 7 0 5
 3 5 13.5732 15.0001 0 1 2 7 2 5
 2 5 11.16 12.7261 2 2 2 7 2 5
 2 6 12.0526 12.9199 3 2 2 7 2 5
 2 5 11.6537 12.9034 3 2 2 7 2 5
 2 6 10.7335 11.1335 2 2 1 7 0 5
 2 5 12.6668 13.6138 2 2 2 7 2 5
 1 5 15.0669 16.2934 1 2 2 7 2 5
 2 4 11.8983 13.3108 3 2 2 7 2 5
 3 5 12.627 14.8408 0 2 2 7 2 5
 2 6 11.1868 11.6271 2 2 1 7 0 5
 2 6 11.0798 11.4263 1 2 1 7 0 5
 3 5 11.5846 12.2537 0 2 1 7 0 5
 2 5 10.9291 11.512 2 2 1 7 0 5
 2 5 11.1839 12.0775 2 2 2 7 2 5
 1 5 11.2386 11.8193 1 2 1 7 0 5
 2 6 10.9336 13.6271 1 2 2 7 2 5
 3 5 11.5949 12.2515 0 2 2 7 2 5
 2 6 16.0704 18.6199 2 2 1 7 0 5
 2 5 10.8683 11.7338 2 2 1 7 0 5
 3 5 11.6 12.4935 0 2 2 7 2 5
 1 5 12.1069 12.8827 1 2 2 7 2 5
 2 0 11.6937 12.3869 2 2 2 7 2 5
 2 5 12.2525 13.0125 3 2 2 7 2 5
 2 5 11.6802 12.8002 1 2 1 7 0 5
 3 5 11.1944 11.941 0 2 1 7 0 5
 2 6 12.0125 12.4261 3 2 1 7 0 5
 3 5 12.3732 13.2397 0 2 2 7 2 5
 3 5 12.1973 12.944 0 2 1 7 0 5
 2 5 11.2233 12.5215 1 2 2 7 2 5
 2 6 10.5466 10.9602 3 2 1 7 0 5
 2 6 10.8275 11.2001 1 2 1 7 0 5
 2 6 10.5867 11.1885 1 2 1 7 0 5
 2 6 10.5206 10.8835 3 2 1 7 0 5
 2 6 11.147 11.4668 3 2 1 7 0 5
 3 5 11.2636 11.9468 0 2 1 7 0 5
 3 5 11.6666 12.2536 0 2 2 7 2 5
 2 6 10.3869 10.7236 3 2 1 7 0 5
 2 6 10.9569 11.637 3 2 2 7 2 5
 3 5 12.3164 13.8099 0 2 1 7 0 5
 2 6 10.7736 12.0491 1 2 2 7 2 5
 2 6 10.3735 10.7238 3 2 2 7 2 5
 2 6 16.7601 19.0935 1 1 1 8 0 5
 2 6 13.1469 15.84 3 1 2 8 2 5
 2 6 12.8531 16.2931 3 1 2 8 2 5
 2 6 17.1447 20.0779 2 1 2 8 2 5
 2 0 24.3569 28.3634 3 1 1 8 0 5
 2 0 13.2401 15.64 3 1 1 8 0 5
 1 6 16.6401 18.8133 1 1 2 8 2 5
 2 5 13.08 15.3334 2 1 1 8 0 5
 1 6 12.0486 13.48 2 1 2 8 2 5
 1 6 12.3468 15.7865 1 1 2 8 2 5
 2 6 11.6926 12.226 1 1 1 8 0 5
 2 6 12.1468 12.6669 2 1 1 8 0 5
 1 2 15.5468 17.6268 2 1 2 8 2 5
 2 6 14.1736 15.1601 1 1 1 8 0 5
 4 6 11.2535 12.3204 0 1 1 8 0 5
 3 6 13.9737 14.8538 0 1 2 8 2 5
 2 5 14.4534 19.1069 3 1 1 8 0 5
 1 6 11.8731 13.4066 1 1 2 8 2 5
 3 6 11.6135 13.1871 0 1 2 8 2 5
 2 6 11.5444 11.958 2 1 2 8 2 5
 1 6 11.5361 12.027 2 1 2 8 2 5
 1 6 16.7818 17.9951 3 1 2 8 2 5
 2 6 11.1866 11.8934 3 1 1 8 0 5
 2 6 10.9601 11.5336 1 1 1 8 0 5
 2 6 10.8835 11.6935 1 1 1 8 0 5
 4 6 10.8668 11.4799 0 1 1 8 0 5
 4 6 11.5739 12.3868 0 1 2 8 2 5
 2 6 11.32 11.8269 2 1 2 8 2 5
 2 6 10.7603 11.4803 1 1 1 8 0 5
 4 6 12.1471 12.7735 0 1 1 8 0 5
 2 6 17.9891 18.509 3 1 2 8 2 5
 2 6 11.1819 11.9419 2 1 2 8 2 5
 2 6 12.7734 13.6933 2 1 1 8 0 5
 4 6 10.8402 11.4132 0 1 1 8 0 5
 4 6 10.9334 11.2667 0 1 1 8 0 5
 3 6 13.0668 13.3866 0 1 2 8 2 5
 2 6 11.235 11.6216 1 1 1 8 0 5
 2 6 6.72 11.7736 2 1 2 8 2 5
 2 6 11.8003 12.4937 3 1 1 8 0 5
 4 6 11.1655 11.6652 0 1 2 8 2 5
 1 6 12.3476 13.1599 2 2 2 8 2 5
 2 6 11.7199 12.2798 3 2 2 8 2 5
 1 6 12.1511 12.7868 3 2 2 8 2 5
 2 6 11.1335 11.6136 2 2 1 8 0 5
 2 6 10.879 11.1856 2 2 2 8 2 5
 2 6 10.5735 11.1599 1 2 2 8 2 5
 2 6 11.8989 12.9732 3 2 2 8 2 5
 4 6 10.8802 11.347 0 2 2 8 2 5
 2 6 10.9994 11.506 2 2 1 8 0 5
 2 6 10.828 11.3867 1 2 1 8 0 5
 4 6 10.6268 11.081 0 2 1 8 0 5
 2 6 10.8596 11.5795 2 2 1 8 0 5
 1 6 13.4401 14.1117 2 2 2 8 2 5
 2 6 17.7873 18.5605 1 2 1 8 0 5
 1 6 11.3865 12.2936 1 2 2 8 2 5
 4 6 13.6268 14.0936 0 2 2 8 2 5
 2 6 11.1002 11.4974 2 2 1 8 0 5
 2 6 10.9598 12.1734 2 2 1 8 0 5
 4 6 10.9601 11.5067 0 2 2 8 2 5
 2 6 10.9203 11.547 1 2 2 8 2 5
 2 6 10.87 12.3867 2 2 2 8 2 5
 2 6 12.0297 12.6132 3 2 2 8 2 5
 2 6 11.3866 11.92 1 2 1 8 0 5
 4 6 10.9465 11.7735 0 2 1 8 0 5
 2 6 10.8668 11.6138 3 2 1 8 0 5
 4 6 10.8798 11.44 0 2 2 8 2 5
 4 6 11.0011 11.8405 0 2 1 8 0 5
 2 6 10.9337 11.307 1 2 2 8 2 5
 1 0 15.4936 18.6538 3 2 1 8 0 5
 1 2 12.6933 18.32 1 2 1 8 0 5
 2 4 12.079 17.8129 1 2 1 8 0 5
 2 6 12.2536 12.7202 3 2 1 8 0 5
 2 6 17.8672 18.6269 3 2 1 8 0 5
 3 4 11.5079 14.3864 0 2 1 8 0 5
 3 5 11.8642 14.8105 0 2 2 8 2 5
 2 5 11.7322 13.3324 3 2 1 8 0 5
 1 6 11.7871 12.9337 3 2 2 8 2 5
 3 4 12.2005 18.6001 0 2 1 8 0 5
 2 5 14.1469 19.5606 1 2 2 8 2 5
 2 6 5.5335 11.5734 3 2 2 8 2 5
 2 2 16.2798 22.6131 1 1 1 9 0 5
 2 6 13.3997 14.493 3 1 2 9 2 5
 2 6 11.6532 13.6398 3 1 2 9 2 5
 1 3 13.8132 15.9732 2 1 2 9 2 5
 1 4 14.0932 15.8933 3 1 1 9 0 5
 2 0 11.0266 13.3999 3 1 1 9 0 5
 1 6 14.1066 15.9734 1 1 2 9 2 5
 2 4 12.5868 15.7733 2 1 1 9 0 5
 1 3 13.1332 15.1332 2 1 2 9 2 5
 2 4 12.4398 14.6931 1 1 2 9 2 5
 2 6 11.0798 12.5865 1 1 1 9 0 5
 2 1 10.9998 12.1868 2 1 1 9 0 5
 2 0 10.7199 14.9734 2 1 2 9 2 5
 1 6 14.6399 16.8399 1 1 1 9 0 5
 4 5 10.6932 12.8399 0 1 1 9 0 5
 4 4 11.0265 12.5331 0 1 2 9 2 5
 2 6 10.9465 11.6932 3 1 1 9 0 5
 2 6 10.7867 11.5333 1 1 2 9 2 5
 4 0 10.5863 16.4931 0 1 2 9 2 5
 2 6 10.8132 11.4666 2 1 2 9 2 5
 1 6 10.9197 11.6932 2 1 2 9 2 5
 2 6 10.8264 11.8397 3 1 2 9 2 5
 2 6 11.2396 12.213 3 1 1 9 0 5
 2 5 11.0665 13.3599 1 1 1 9 0 5
 2 0 12.3866 14.2799 1 1 1 9 0 5
 3 6 14.5197 19.3198 0 1 1 9 0 5
 3 6 11.5731 12.3733 0 1 2 9 2 5
 2 6 11.2133 11.8265 2 1 2 9 2 5
 1 6 12.4798 13.0802 1 1 1 9 0 5
 3 6 12.6798 13.3331 0 1 1 9 0 5
 2 6 12.9466 13.7999 3 1 2 9 2 5
 2 6 12.4267 13.04 2 1 2 9 2 5
 2 6 10.8932 11.4534 2 1 1 9 0 5
 3 6 12.0131 12.8265 0 1 1 9 0 5
 4 3 10.6266 12.1865 0 1 1 9 0 5
 3 6 12.7998 13.3999 0 1 2 9 2 5
 2 6 10.7864 11.4931 1 1 1 9 0 5
 1 6 12.9998 13.5997 2 1 2 9 2 5
 2 6 12.2399 12.8934 3 1 1 9 0 5
 4 0 14.3732 17.3999 0 1 2 9 2 5
 2 6 36.8 14.1997 1 1 1 10 0 5
 2 6 12.7331 14.1997 3 1 2 10 2 5
 2 6 10.9201 12.2001 3 1 2 10 2 5
 2 6 11.533 12.8532 2 1 2 10 2 5
 2 5 10.8931 14.08 3 1 1 10 0 5
 2 4 11.5732 13.2545 3 1 1 10 0 5
 2 2 12.4132 15.7465 1 1 2 10 2 5
 1 3 11.6904 14.1571 2 1 1 10 0 5
 2 4 11.1866 12.7999 2 1 2 10 2 5
 2 2 12.1047 13.7447 1 1 2 10 2 5
 1 4 12.0798 14.533 1 1 1 10 0 5
 1 2 11.6132 13.2399 2 1 1 10 0 5
 2 5 11.0397 12.8531 2 1 2 10 2 5
 1 2 12.6665 14.2532 1 1 1 10 0 5
 3 2 11.4797 13.0399 0 1 1 10 0 5
 4 5 10.9467 11.9066 0 1 2 10 2 5
 2 6 10.9597 11.9732 3 1 1 10 0 5
 2 6 11.0533 11.6266 1 1 2 10 2 5
 4 3 10.8263 12.0397 0 1 2 10 2 5
 2 4 10.8531 12.4131 2 1 2 10 2 5
 2 6 10.68 11.3598 2 1 2 10 2 5
 2 5 10.7599 12.0132 3 1 2 10 2 5
 2 6 10.573 11.1597 3 1 1 10 0 5
 1 2 11.7066 13.0798 1 1 1 10 0 5
 1 5 11.2265 12.1733 1 1 1 10 0 5
 3 5 11.6667 15.0667 0 1 1 10 0 5
 4 4 11.0132 12.7198 0 1 2 10 2 5
 2 6 10.9332 11.4665 2 1 2 10 2 5
 1 6 11.8798 12.5597 1 1 1 10 0 5
 3 6 11.5064 11.8931 0 1 1 10 0 5
 2 3 11.0531 12.64 3 1 2 10 2 5
 2 6 10.8798 11.4799 2 1 2 10 2 5
 1 6 11.7065 12.5064 2 1 1 10 0 5
 3 6 11.4665 11.8399 0 1 1 10 0 5
 3 6 11.2532 11.5866 0 1 1 10 0 5
 4 6 11.2265 11.7998 0 1 2 10 2 5
 2 6 10.8798 11.3866 1 1 1 10 0 5
 2 3 10.7178 11.9711 2 1 2 10 2 5
 2 6 11.3198 12.133 3 1 1 10 0 5
 4 6 10.8264 11.5198 0 1 2 10 2 5
 2 6 10.7732 12.1199 2 2 2 10 2 5
 2 6 10.773 11.5063 3 2 2 10 2 5
 2 3 10.6531 12.2265 3 2 2 10 2 5
 1 3 11.4371 12.7704 2 2 1 10 0 5
 2 6 10.8132 11.5064 2 2 2 10 2 5
 2 6 10.373 10.7464 1 2 2 10 2 5
 1 1 11.533 13.0531 3 2 2 10 2 5
 4 2 10.7065 11.6931 0 2 2 10 2 5
 2 6 10.9996 12.0262 2 2 1 10 0 5
 1 4 11.6764 14.2767 1 2 1 10 0 5
 3 5 11.2267 12.3066 0 2 1 10 0 5
 2 6 11.2123 11.7323 2 2 1 10 0 5
 2 5 10.893 15.493 2 2 2 10 2 5
 2 6 10.8788 11.6521 1 2 1 10 0 5
 1 2 11.693 12.9331 1 2 2 10 2 5
 3 4 11.931 13.7976 0 2 2 10 2 5
 2 6 10.6931 11.2798 2 2 1 10 0 5
 2 6 11.7197 12.8798 2 2 1 10 0 5
 3 3 11.3331 13.2265 0 2 2 10 2 5
 1 3 11.8129 15.5864 1 2 2 10 2 5
 1 1 11.1464 13.1197 2 2 2 10 2 5
 2 6 11.3192 12.5458 3 2 2 10 2 5
 2 6 10.9732 11.8132 1 2 1 10 0 5
 3 6 11.773 12.3731 0 2 1 10 0 5
 2 6 7.7864 12.9463 3 2 1 10 0 5
 4 6 12.1066 13.8531 0 2 2 10 2 5
 3 6 11.573 12.6531 0 2 1 10 0 5
 1 3 11.9731 13.5197 1 2 2 10 2 5
 2 6 11.4237 12.3038 3 2 1 10 0 5
 2 3 10.7198 11.7063 1 2 1 10 0 5
 2 4 10.6931 12.5064 1 2 1 10 0 5
 2 6 10.9998 11.7998 3 2 1 10 0 5
 2 6 10.6931 11.4796 3 2 1 10 0 5
 4 6 10.6264 11.0531 0 2 1 10 0 5
 3 4 11.373 12.773 0 2 2 10 2 5
 2 6 10.9463 11.893 3 2 1 10 0 5
 2 6 10.6105 11.0105 3 2 2 10 2 5
 3 3 11.9866 12.9998 0 2 1 10 0 5
 1 5 11.5465 13.1199 1 2 2 10 2 5
 1 5 11.5195 12.3731 3 2 2 10 2 5
 1 4 25.8131 29.3731 1 1 1 11 0 5
 2 5 11.1332 15.9865 3 1 2 11 2 5
 2 5 11.1599 14.9866 3 1 2 11 2 5
 2 4 29.6904 33.9436 2 1 2 11 2 5
 1 5 11.7598 15.8799 3 1 1 11 0 5
 1 5 17.6532 22.96 3 1 1 11 0 5
 1 4 21.4398 24.4398 1 1 2 11 2 5
 1 4 12.1726 17.8527 2 1 1 11 0 5
 1 6 12.0265 13.6264 2 1 2 11 2 5
 1 4 11.5197 14.2264 1 1 2 11 2 5
 1 4 14.4799 17.8932 1 1 1 11 0 5
 1 3 29.1598 31.7065 2 1 1 11 0 5
 1 4 11.7597 14.9864 2 1 2 11 2 5
 1 4 12.0529 15.9465 1 1 1 11 0 5
 3 4 13.4397 16.2665 0 1 1 11 0 5
 3 3 13.5332 19.2266 0 1 2 11 2 5
 1 2 16.9866 22.8799 3 1 1 11 0 5
 1 2 11.6932 17.0399 1 1 2 11 2 5
 3 1 19.3199 21.8398 0 1 2 11 2 5
 1 4 11.5998 13.4799 2 1 2 11 2 5
 1 3 14.5332 20.3198 2 1 2 11 2 5
 1 3 12.8799 17.3732 3 1 2 11 2 5
 1 5 11.6932 13.1865 3 1 1 11 0 5
 1 5 11.1866 15.6666 1 1 1 11 0 5
 1 5 13.3066 14.6533 1 1 1 11 0 5
 3 5 11.6235 14.8768 0 1 1 11 0 5
 3 4 12.9838 17.1972 0 1 2 11 2 5
 1 3 12.2397 13.6264 2 1 2 11 2 5
 1 2 11.7062 13.9863 1 1 1 11 0 5
 3 4 15.6666 16.8798 0 1 1 11 0 5
 1 3 12.3866 16.6265 3 1 2 11 2 5
 1 4 12.6399 20.2665 2 1 2 11 2 5
 1 5 11.6398 12.6531 2 1 1 11 0 5
 3 5 12.6666 14.3465 0 1 1 11 0 5
 3 5 14.1064 16.4931 0 1 1 11 0 5
 3 3 11.0663 12.2929 0 1 2 11 2 5
 1 5 12.5065 16.4399 1 1 1 11 0 5
 1 4 11.1331 13.1998 2 1 2 11 2 5
 1 3 11.0932 13.3598 3 1 1 11 0 5
 3 4 11.2664 17.3465 0 1 2 11 2 5
 1 4 13.1464 14.3598 2 2 2 11 2 5
 1 4 11.3463 12.6929 3 2 2 11 2 5
 1 4 11.4399 18.6398 3 2 2 11 2 5
 1 2 12.8265 16.32 2 2 1 11 0 5
 1 1 11.0526 12.4928 2 2 2 11 2 5
 1 4 13.1998 16.2933 1 2 2 11 2 5
 1 2 13.9731 17.0265 3 2 2 11 2 5
 3 2 17.9597 19.7197 0 2 2 11 2 5
 1 2 13.1067 14.7067 2 2 1 11 0 5
 1 3 13.8264 16.3331 1 2 1 11 0 5
 3 1 18.5066 19.7332 0 2 1 11 0 5
 1 2 11.1865 13.1864 2 2 1 11 0 5
 1 3 11.0664 14.5597 2 2 2 11 2 5
 1 3 11.2399 15.8931 1 2 1 11 0 5
 1 2 12.2267 14.5999 1 2 2 11 2 5
 3 3 11.493 13.1998 0 2 2 11 2 5
 1 2 11.1199 13.6533 2 2 1 11 0 5
 1 4 13.2665 16.2399 2 2 1 11 0 5
 3 3 11.2237 12.357 0 2 2 11 2 5
 1 2 11.3466 12.7199 1 2 2 11 2 5
 1 4 11.453 12.7064 2 2 2 11 2 5
 1 2 11.4399 13.4532 3 2 2 11 2 5
 2 2 12.9465 23.9065 1 2 1 11 0 5
 3 3 12.5732 15.9598 0 2 1 11 0 5
 1 5 12.1465 13.7864 3 2 1 11 0 5
 3 4 12.5331 15.5464 0 2 2 11 2 5
 3 3 11.5998 14.3198 0 2 1 11 0 5
 1 5 11.3732 12.6532 1 2 2 11 2 5
 1 1 11.013 14.2664 3 2 1 11 0 5
 1 2 11.2532 13.6131 1 2 1 11 0 5
 1 4 11.053 12.9999 1 2 1 11 0 5
 1 1 10.9732 12.7199 3 2 1 11 0 5
 1 2 11.1332 13.5731 3 2 1 11 0 5
 3 2 11.013 14.7598 0 2 1 11 0 5
 3 3 11.4397 16.4932 0 2 2 11 2 5
 1 3 16.68 19.1999 3 2 1 11 0 5
 1 3 11.1597 13.0798 3 2 2 11 2 5
 3 5 11.213 12.0529 0 2 1 11 0 5
 1 4 10.9599 12.3599 1 2 2 11 2 5
 1 5 12.8664 14.5464 3 2 2 11 2 5
 1 5 20.253 27.7064 1 1 1 12 0 5
 1 5 12.9332 14.3599 3 1 2 12 2 5
 2 3 11.5999 14.7332 3 1 2 12 2 5
 2 4 11.693 15.1066 2 1 2 12 2 5
 2 2 13.4664 15.2131 3 1 1 12 0 5
 2 5 10.8931 16.9865 3 1 1 12 0 5
 2 5 13.5733 17.8933 1 1 2 12 2 5
 2 2 12.519 14.5723 2 1 1 12 0 5
 2 3 12.7594 14.5195 2 1 2 12 2 5
 2 3 12.1331 13.2532 1 1 2 12 2 5
 2 4 10.7845 11.7178 1 1 1 12 0 5
 2 5 10.7199 12.4266 2 1 1 12 0 5
 1 4 15.9998 20.3065 2 1 2 12 2 5
 1 4 12.0929 14.2396 1 1 1 12 0 5
 4 4 12.5331 15.8931 0 1 1 12 0 5
 4 6 10.9599 11.6932 0 1 2 12 2 5
 1 5 12.6244 17.1311 3 1 1 12 0 5
 1 3 11.6798 15.9733 1 1 2 12 2 5
 3 2 12.6272 15.2108 0 1 2 12 2 5
 1 1 14.0531 17.4664 2 1 2 12 2 5
 1 4 11.9865 13.6131 2 1 2 12 2 5
 1 4 11.8948 12.8149 3 1 2 12 2 5
 1 5 11.9063 14.6664 3 1 1 12 0 5
 1 3 13.0398 14.8665 1 1 1 12 0 5
 1 2 12.8532 15.9066 1 1 1 12 0 5
 4 5 11.3599 13.2399 0 1 1 12 0 5
 4 4 13.6397 15.1331 0 1 2 12 2 5
 2 5 10.7329 11.733 2 1 2 12 2 5
 2 4 12.4265 15.8398 1 1 1 12 0 5
 4 4 11.7332 13.0932 0 1 1 12 0 5
 2 5 10.7599 11.7332 3 1 2 12 2 5
 2 5 10.6398 11.7332 2 1 2 12 2 5
 1 3 12.1598 13.4132 2 1 1 12 0 5
 4 5 11.0799 13.7733 0 1 1 12 0 5
 4 5 10.8399 12.4398 0 1 1 12 0 5
 4 6 10.5597 11.0799 0 1 2 12 2 5
 1 5 11.7331 13.1998 1 1 1 12 0 5
 1 5 11.3998 13.4799 2 1 2 12 2 5
 1 5 11.5065 13.4265 3 1 1 12 0 5
 4 5 11.3731 12.8797 0 1 2 12 2 5
 2 6 11.9198 13.4532 1 2 2 12 2 5
 1 5 11.7332 14.0531 3 2 1 12 0 5
 1 4 11.7464 12.8131 3 2 1 12 0 5
 1 5 10.8932 12.6398 2 2 1 12 0 5
 1 5 11.0507 14.4106 3 2 2 12 2 5
 1 4 10.931 13.091 3 2 2 12 2 5
 2 5 10.9464 12.8664 2 2 2 12 2 5
 2 4 10.9708 12.2109 1 2 2 12 2 5
 4 5 10.9066 13.0666 0 2 2 12 2 5
 4 5 10.7064 11.7063 0 2 2 12 2 5
 4 5 10.7463 11.8664 0 2 2 12 2 5
 2 5 11.3731 12.2132 1 2 2 12 2 5
 1 6 12.7863 13.1596 3 2 1 12 0 5
 2 5 12.8533 13.6665 1 2 2 12 2 5
 4 4 11.3454 12.7187 0 2 1 12 0 5
 1 1 12.9198 16.2398 2 2 1 12 0 5
 1 3 11.5309 12.2909 3 2 1 12 0 5
 1 4 10.9976 13.4643 3 2 1 12 0 5
 1 2 11.4266 12.3466 1 2 2 12 2 5
 1 3 11.5863 12.3197 1 2 1 12 0 5
 4 6 10.8529 11.5862 0 2 2 12 2 5
 1 3 11.2509 11.9976 2 2 1 12 0 5
 1 3 11.8667 12.6134 2 2 1 12 0 5
 1 2 11.5464 13.3465 1 2 1 12 0 5
 1 4 12.6665 16.2398 1 2 1 12 0 5
 4 4 10.8798 12.2 0 2 1 12 0 5
 1 4 11.4133 12.7467 2 2 1 12 0 5
 1 3 11.5864 12.5466 3 2 2 12 2 5
 1 5 12.2397 15.9997 2 2 2 12 2 5
 3 3 12.4131 14.1598 0 2 1 12 0 5
 1 4 12.1197 15.813 2 2 2 12 2 5
 1 6 11.613 12.1731 3 2 2 12 2 5
 3 3 11.933 13.7065 0 2 1 12 0 5
 1 4 11.3332 12.6132 2 2 2 12 2 5
 4 6 11.5064 11.8399 0 2 2 12 2 5
 1 5 12.4797 14.4131 3 2 2 12 2 5
 2 6 11.7443 11.9975 1 2 1 12 0 5
 1 4 13.8459 17.1794 3 2 2 12 2 5
 2 6 10.5731 10.9464 1 2 1 12 0 5
 3 4 11.3975 12.491 0 2 1 12 0 5
 1 3 15.88 19.6666 1 1 1 13 0 5
 1 4 11.7064 13.9997 3 1 2 13 2 5
 1 4 12.0131 13.2399 3 1 2 13 2 5
 1 6 13.0666 13.8666 2 1 2 13 2 5
 1 6 11.4405 12.0533 3 1 1 13 0 5
 1 6 11.3199 11.9465 3 1 1 13 0 5
 1 6 11.0797 11.6931 1 1 2 13 2 5
 1 6 11.0532 11.5334 2 1 1 13 0 5
 1 6 14.9199 18.8397 2 1 2 13 2 5
 2 5 7.9598 14.4532 1 1 2 13 2 5
 1 5 11.6264 14.5863 1 1 1 13 0 5
 1 6 11.1196 12.1863 2 1 1 13 0 5
 2 4 14.7463 16.5864 2 1 2 13 2 5
 2 4 11.6531 12.533 1 1 1 13 0 5
 3 5 11.2266 12.2264 0 1 1 13 0 5
 3 5 11.16 11.8533 0 1 2 13 2 5
 1 5 11.7731 12.6265 3 1 1 13 0 5
 1 6 11.0265 11.7732 1 1 2 13 2 5
 3 6 10.9197 11.293 0 1 2 13 2 5
 1 5 10.9331 11.8397 2 1 2 13 2 5
 1 5 11.0665 11.8931 2 1 2 13 2 5
 2 5 10.9732 11.8133 3 1 2 13 2 5
 2 5 11.4265 12.6264 3 1 1 13 0 5
 1 6 11.8798 12.4798 1 1 1 13 0 5
 1 6 10.9998 11.6532 1 1 1 13 0 5
 3 6 11.9998 12.4533 0 1 1 13 0 5
 3 6 11.0265 11.3732 0 1 2 13 2 5
 1 6 11.5193 11.986 2 1 2 13 2 5
 1 6 10.8531 11.3197 1 1 1 13 0 5
 3 6 11.6664 12.0398 0 1 1 13 0 5
 2 4 12.9332 14.3865 3 1 2 13 2 5
 1 6 11.2266 11.5198 2 1 2 13 2 5
 1 6 10.8664 11.0932 2 1 1 13 0 5
 3 6 11.1867 11.4133 0 1 1 13 0 5
 3 6 12.6932 12.9599 0 1 1 13 0 5
 3 6 11.1741 11.5997 0 1 2 13 2 5
 1 5 12.3067 13.1466 1 1 1 13 0 5
 1 5 11.053 11.8665 2 1 2 13 2 5
 2 4 11.1204 12.1998 3 1 1 13 0 5
 3 6 11.2399 11.8264 0 1 2 13 2 5
 1 6 12.7732 13.8532 2 2 2 13 2 5
 2 5 11.0531 12.1199 3 2 2 13 2 5
 2 5 11.1861 12.3195 3 2 2 13 2 5
 2 5 11.2535 12.0665 2 2 1 13 0 5
 2 4 10.6532 13.0533 2 2 2 13 2 5
 1 5 11.9066 12.7333 1 2 2 13 2 5
 1 5 11.9998 13.2665 3 2 2 13 2 5
 3 5 11.1599 12.4398 0 2 2 13 2 5
 1 6 11.1998 11.7199 2 2 1 13 0 5
 1 6 11.5732 12.0933 1 2 1 13 0 5
 3 6 10.9998 11.2398 0 2 1 13 0 5
 1 6 11.4798 11.6664 2 2 1 13 0 5
 1 5 11.6265 12.4665 2 2 2 13 2 5
 1 6 12.4399 12.8532 1 2 1 13 0 5
 1 6 11.4132 11.8265 1 2 2 13 2 5
 3 6 10.9465 11.1599 0 2 2 13 2 5
 2 5 10.6931 11.4797 2 2 1 13 0 5
 1 6 11.1333 11.4 2 2 1 13 0 5
 3 6 11.1466 11.8266 0 2 2 13 2 5
 1 6 11.0532 11.2665 1 2 2 13 2 5
 2 4 10.5464 11.7199 2 2 2 13 2 5
 1 5 11.6666 12.4931 3 2 2 13 2 5
 1 6 10.9599 11.3598 1 2 1 13 0 5
 3 6 11.0267 11.2399 0 2 1 13 0 5
 2 5 10.8665 11.8265 3 2 1 13 0 5
 3 5 11.0398 12.1198 0 2 2 13 2 5
 3 6 11.44 11.6533 0 2 1 13 0 5
 2 5 10.7197 11.4797 1 2 2 13 2 5
 2 5 10.8797 11.5329 3 2 1 13 0 5
 2 5 10.8931 11.5198 1 2 1 13 0 5
 1 6 11.04 11.3066 1 2 1 13 0 5
 1 4 10.9066 11.7332 3 2 1 13 0 5
 1 4 11.3855 14.1456 3 2 1 13 0 5
 3 6 10.9064 11.0531 0 2 1 13 0 5
 3 6 11.8931 12.0666 0 2 2 13 2 5
 1 6 11.0931 11.4398 3 2 1 13 0 5
 1 5 10.9331 12.0664 3 2 2 13 2 5
 3 6 10.9463 11.1064 0 2 1 13 0 5
 2 4 11.0399 11.8133 1 2 2 13 2 5
 2 4 10.7065 11.3732 3 2 2 13 2 5
 1 6 15.9731 18.1331 1 1 1 14 0 5
 1 6 14.6399 15.4798 3 1 2 14 2 5
 2 6 15.3865 16.5598 3 1 2 14 2 5
 2 6 12.3332 12.9598 2 1 2 14 2 5
 1 6 12.3731 13.373 3 1 1 14 0 5
 2 6 11.2933 11.9465 3 1 1 14 0 5
 2 6 14.5201 15.2933 1 1 2 14 2 5
 2 6 11.8264 12.5332 2 1 1 14 0 5
 2 6 11.3996 11.9062 2 1 2 14 2 5
 1 6 12.7866 13.3733 1 1 2 14 2 5
 2 6 11.0397 11.6933 1 1 1 14 0 5
 2 6 11.3197 11.9732 2 1 1 14 0 5
 1 5 15.1865 17.5331 2 1 2 14 2 5
 2 6 15.1064 16.6666 1 1 1 14 0 5
 4 6 11.4399 11.8798 0 1 1 14 0 5
 4 6 11.053 11.4398 0 1 2 14 2 5
 2 6 10.7986 11.292 3 1 1 14 0 5
 2 6 10.9865 11.3731 1 1 2 14 2 5
 3 3 13.5198 16.5198 0 1 2 14 2 5
 2 6 11.3065 11.8132 2 1 2 14 2 5
 2 3 11.9197 14.6531 2 1 2 14 2 5
 2 6 10.8772 11.4505 3 1 2 14 2 5
 2 6 11.1064 11.5864 3 1 1 14 0 5
 2 6 10.7863 11.1997 1 1 1 14 0 5
 2 6 10.3778 10.7511 1 1 1 14 0 5
 4 6 10.5867 11.0133 0 1 1 14 0 5
 3 4 13.4931 15.0798 0 1 2 14 2 5
 2 6 11.1994 11.786 2 1 2 14 2 5
 2 6 11.4399 11.9064 1 1 1 14 0 5
 3 6 12.6665 13.2132 0 1 1 14 0 5
 1 5 12.0398 13.5198 3 1 2 14 2 5
 2 6 10.5863 11.1997 2 1 2 14 2 5
 2 6 11.1064 11.453 2 1 1 14 0 5
 4 6 10.9865 11.3467 0 1 1 14 0 5
 4 6 10.4533 11.1998 0 1 1 14 0 5
 4 6 10.813 11.1597 0 1 2 14 2 5
 2 6 10.4532 10.7732 1 1 1 14 0 5
 2 6 10.4663 10.7867 2 1 2 14 2 5
 2 6 10.5597 11.0131 3 1 1 14 0 5
 4 6 10.4529 10.7596 0 1 2 14 2 5
 2 6 11.133 11.7464 2 2 2 14 2 5
 2 6 10.5198 10.8399 3 2 2 14 2 5
 2 6 10.613 10.8797 3 2 2 14 2 5
 2 6 10.4397 10.7598 2 2 1 14 0 5
 2 6 10.7198 11.0131 2 2 2 14 2 5
 2 6 10.4132 10.8264 1 2 2 14 2 5
 2 6 10.3331 10.6264 3 2 2 14 2 5
 4 6 10.6799 10.9865 0 2 2 14 2 5
 2 6 10.6241 11.1707 2 2 1 14 0 5
 2 6 10.6133 10.8932 1 2 1 14 0 5
 4 6 10.4663 10.7731 0 2 1 14 0 5
 2 6 10.4531 10.7465 2 2 1 14 0 5
 1 6 12.0531 12.4797 2 2 2 14 2 5
 2 6 11.3999 11.7066 1 2 1 14 0 5
 2 6 10.4397 10.773 1 2 2 14 2 5
 4 6 10.7841 11.0237 0 2 2 14 2 5
 2 6 10.5864 10.8264 2 2 1 14 0 5
 2 6 10.4264 10.7464 2 2 1 14 0 5
 4 6 10.773 11.0798 0 2 2 14 2 5
 2 6 10.4531 11.2264 1 2 2 14 2 5
 2 6 10.7034 10.9834 2 2 2 14 2 5
 2 6 10.4398 11.0397 3 2 2 14 2 5
 2 6 10.3466 10.6532 1 2 1 14 0 5
 4 6 10.6664 10.9467 0 2 1 14 0 5
 2 6 11.773 12.2264 3 2 1 14 0 5
 4 6 11.0131 11.2532 0 2 2 14 2 5
 4 6 10.8934 11.6267 0 2 1 14 0 5
 2 6 10.6931 11.0132 1 2 2 14 2 5
 2 6 10.5864 11.0397 3 2 1 14 0 5
 2 6 10.7731 11.0797 1 2 1 14 0 5
 2 6 10.48 10.7866 1 2 1 14 0 5
 2 6 10.4399 10.7199 3 2 1 14 0 5
 2 6 10.7332 11.0131 3 2 1 14 0 5
 4 6 10.8131 11.0933 0 2 1 14 0 5
 4 6 10.6931 10.9466 0 2 2 14 2 5
 2 6 10.8531 11.1334 3 2 1 14 0 5
 2 6 10.5199 10.7866 3 2 2 14 2 5
 4 6 10.4798 10.7331 0 2 1 14 0 5
 2 6 10.4917 10.745 1 2 2 14 2 5
 2 6 10.4799 10.7332 3 2 2 14 2 5
 1 2 19.0398 22.2799 1 1 1 15 0 5
 1 5 13.4399 15.7465 3 1 2 15 2 5
 1 4 14.2266 16.7465 3 1 2 15 2 5
 1 4 12.9464 17.0397 2 1 2 15 2 5
 1 1 12.3467 14.6 3 1 1 15 0 5
 1 1 15.2798 17.1333 3 1 1 15 0 5
 1 5 12.1064 14.0264 1 1 2 15 2 5
 1 2 11.3997 14.2398 2 1 1 15 0 5
 1 5 11.1866 12.6533 2 1 2 15 2 5
 1 5 11.2397 14.6264 1 1 2 15 2 5
 1 3 11.24 13.0267 1 1 1 15 0 5
 1 1 11.293 14.1064 2 1 1 15 0 5
 1 4 11.4718 13.0852 2 1 2 15 2 5
 1 1 12.9196 16.3197 1 1 1 15 0 5
 3 2 11.3865 13.4265 0 1 1 15 0 5
 3 5 11.2399 14.0933 0 1 2 15 2 5
 1 2 11.3864 12.9198 3 1 1 15 0 5
 1 4 11.1333 12.7464 1 1 2 15 2 5
 3 4 11.0264 12.4265 0 1 2 15 2 5
 1 4 11.1064 12.0931 2 1 2 15 2 5
 1 4 11.1466 13.3333 2 1 2 15 2 5
 1 4 11.4266 13.9866 3 1 2 15 2 5
 1 1 11.0799 13.1998 3 1 1 15 0 5
 1 1 11.0029 13.6962 1 1 1 15 0 5
 1 1 11.9464 14.0131 1 1 1 15 0 5
 3 1 11.551 13.4976 0 1 1 15 0 5
 3 4 11.0932 12.1199 0 1 2 15 2 5
 1 4 12.2532 14.56 2 1 2 15 2 5
 1 2 12.2528 14.333 1 1 1 15 0 5
 3 2 11.2265 14.8531 0 1 1 15 0 5
 1 3 11.2264 14.1066 3 1 2 15 2 5
 1 4 11.2131 12.5733 2 1 2 15 2 5
 1 3 11.1865 13.1864 2 1 1 15 0 5
 3 3 10.9694 11.9959 0 1 1 15 0 5
 3 3 10.9993 12.3993 0 1 1 15 0 5
 3 4 11.1333 12.6666 0 1 2 15 2 5
 1 3 11.5063 14.6797 1 1 1 15 0 5
 1 3 11.0932 12.2797 2 1 2 15 2 5
 1 2 11.5599 12.9066 3 1 1 15 0 5
 3 4 12.1331 16.7465 0 1 2 15 2 5
 1 4 11.6132 15.5733 2 2 2 15 2 5
 1 3 11.1731 12.4265 3 2 2 15 2 5
 2 3 11.5332 12.8665 3 2 2 15 2 5
 1 4 12.4799 14.6132 2 2 1 15 0 5
 1 3 11.5466 12.6932 2 2 2 15 2 5
 1 3 11.9865 13.8798 1 2 2 15 2 5
 1 4 11.2132 13.7732 3 2 2 15 2 5
 3 4 11.5198 13.8663 0 2 2 15 2 5
 1 3 13.8264 16.2531 2 2 1 15 0 5
 1 2 12.3197 15.5864 1 2 1 15 0 5
 3 3 11.1731 13.8398 0 2 1 15 0 5
 1 4 11.2532 13.6398 2 2 1 15 0 5
 1 5 11.2531 12.0931 2 2 2 15 2 5
 1 3 11.6933 12.7066 1 2 1 15 0 5
 1 4 11.6932 15.2265 1 2 2 15 2 5
 3 4 11.2931 14.1332 0 2 2 15 2 5
 1 4 11.1865 12.5066 2 2 1 15 0 5
 1 4 12.1998 14.0532 2 2 1 15 0 5
 3 4 11.3732 12.6665 0 2 2 15 2 5
 1 4 11.0248 13.1316 1 2 2 15 2 5
 1 4 11.2262 15.0397 2 2 2 15 2 5
 1 4 12.44 14.2799 3 2 2 15 2 5
 1 3 11.1999 14.8931 1 2 1 15 0 5
 3 4 11.3598 12.6798 0 2 1 15 0 5
 1 3 11.0532 12.3332 3 2 1 15 0 5
 3 4 11.6665 14.3465 0 2 2 15 2 5
 3 3 11.2374 13.4641 0 2 1 15 0 5
 1 5 11.0531 13.7998 1 2 2 15 2 5
 1 3 11.3865 12.6532 3 2 1 15 0 5
 1 3 11.9466 13.8665 1 2 1 15 0 5
 1 3 11.0798 12.2133 1 2 1 15 0 5
 1 3 11.9199 13.0932 3 2 1 15 0 5
 1 3 12.1371 13.8838 3 2 1 15 0 5
 3 3 11.853 14.2796 0 2 1 15 0 5
 3 5 11.3198 14.3865 0 2 2 15 2 5
 1 3 11.3598 12.8665 3 2 1 15 0 5
 2 4 12.9778 15.3377 3 2 2 15 2 5
 3 3 12.2932 14.5598 0 2 1 15 0 5
 1 4 13.3998 16.4664 1 2 2 15 2 5
 1 3 11.1197 12.8932 3 2 2 15 2 5
 2 3 14.8664 27.6399 1 1 1 16 2 5
 2 5 12.3597 41.7998 3 1 2 16 0 5
 1 6 13.5198 16.6266 3 1 2 16 0 5
 1 5 13.9197 18.8265 2 1 2 16 0 5
 1 2 15.8531 21.3731 3 1 1 16 2 5
 1 1 12.5464 16.5597 3 1 1 16 2 5
 1 6 12.2663 14.7465 1 1 2 16 0 5
 1 1 12.5198 19.5065 2 1 1 16 2 5
 1 6 12.3836 13.1836 2 1 2 16 0 5
 1 4 15.0666 18.5332 1 1 2 16 0 5
 1 2 12.7066 15.9867 1 1 1 16 2 5
 2 5 11.8265 18.2132 2 1 1 16 2 5
 2 3 14.5866 17.1598 2 1 2 16 0 5
 2 6 12.3197 18.4799 1 1 1 16 2 5
 3 6 12.7998 16.9598 0 1 1 16 2 5
 3 6 11.853 12.4399 0 1 2 16 0 5
 2 6 11.6932 12.8265 3 1 1 16 2 5
 2 5 19.0265 26.6265 1 1 2 16 0 5
 3 5 12.3999 13.6932 0 1 2 16 0 5
 1 4 12.2932 14.7999 2 1 2 16 0 5
 1 6 11.6264 13.053 2 1 2 16 0 5
 1 1 15.1322 20.6922 3 1 2 16 0 5
 1 6 12.7998 15.8399 3 1 1 16 2 5
 1 6 13.1998 15.3998 1 1 1 16 2 5
 1 6 12.6265 13.1732 1 1 1 16 2 5
 4 2 11.4532 16.5731 0 1 1 16 2 5
 3 6 12.5461 13.8395 0 1 2 16 0 5
 1 6 13.5598 15.5731 2 1 2 16 0 5
 1 6 11.893 14.0664 1 1 1 16 2 5
 3 6 12.1063 15.933 0 1 1 16 2 5
 2 1 14.8264 17.6147 3 1 2 16 0 5
 1 2 13.7201 16.0534 2 1 2 16 0 5
 1 6 13.173 14.1065 2 1 1 16 2 5
 3 5 11.8533 14.9865 0 1 1 16 2 5
 3 6 11.5198 13.6665 0 1 1 16 2 5
 3 6 12.6799 13.8132 0 1 2 16 0 5
 1 6 12.1036 15.7302 1 1 1 16 2 5
 1 6 12.5065 13.3067 2 1 2 16 0 5
 2 6 11.3197 13.1865 3 1 1 16 2 5
 3 6 12.5998 13.3998 0 1 2 16 0 5
 1 6 12.5597 13.6265 2 2 2 16 0 5
 1 6 12.1198 15.7198 3 2 2 16 0 5
 2 5 14.7332 17.0532 3 2 2 16 0 5
 2 5 15.9065 18.7466 2 2 1 16 2 5
 1 6 14.1066 17.88 2 2 2 16 0 5
 1 6 13.5732 18.6399 1 2 2 16 0 5
 2 6 10.8531 12.4932 3 2 2 16 0 5
 3 6 12.2796 14.3596 0 2 2 16 0 5
 2 6 11.0798 13.5598 2 2 1 16 2 5
 1 3 11.533 14.2397 1 2 1 16 2 5
 3 6 11.5197 12.2397 0 2 1 16 2 5
 1 4 11.4797 13.3598 2 2 1 16 2 5
 1 5 12.7599 13.8265 2 2 2 16 0 5
 1 6 11.9065 13.3598 1 2 1 16 2 5
 1 6 11.9731 12.6531 1 2 2 16 0 5
 3 6 10.7731 11.5331 0 2 2 16 0 5
 1 5 12.8932 16.3066 2 2 1 16 2 5
 1 6 12.1196 12.9196 2 2 1 16 2 5
 3 4 12.3732 15.6932 0 2 2 16 0 5
 1 4 13.3836 15.0369 1 2 2 16 0 5
 2 6 11.573 12.2398 2 2 2 16 0 5
 2 4 10.5199 12.9598 3 2 2 16 0 5
 2 2 15.1999 19.5866 1 2 1 16 2 5
 3 6 14.6398 15.4931 0 2 1 16 2 5
 1 6 10.6265 11.1865 3 2 1 16 2 5
 3 6 11.9195 12.8529 0 2 2 16 0 5
 3 6 11.5598 13.7865 0 2 1 16 2 5
 1 6 12.333 12.973 1 2 2 16 0 5
 1 6 11.3731 13.5066 3 2 1 16 2 5
 2 2 12.7865 15.5599 1 2 1 16 2 5
 1 6 11.2797 11.9863 1 2 1 16 2 5
 1 6 12.1331 15.5466 3 2 1 16 2 5
 2 2 13.013 14.5196 3 2 1 16 2 5
 3 4 14.3997 15.9597 0 2 1 16 2 5
 3 5 14.48 15.9998 0 2 2 16 0 5
 1 4 14.8397 16.76 3 2 1 16 2 5
 2 2 12.6265 14.8932 3 2 2 16 0 5
 3 4 12.0399 13.5598 0 2 1 16 2 5
 2 4 13.7066 15.0532 1 2 2 16 0 5
 1 6 11.3866 12.12 3 2 2 16 0 5
